# Supplementary material for: Harnessing Natural Diversity to Probe Metabolic Pathways
Source: PLoS Genet. 2005 Dec 30;1(6):e80. doi: 10.1371/journal.pgen.0010080 (PMC1342634; doi:10.1371/journal.pgen.0010080)
Supplement: Dataset S4 — Contains data used to calculate signal values and a complete listing of the contents of the PM plates utilized in this study. (805 KB XLS) [file pgen.0010080.sd004.xls]

## Sheet: PM Plate contents
PM03 Well	Nitrogen Source	PM06 Well	Nitrogen Source	PM07 Well	Nitrogen Source	PM08 Well	Nitrogen Source
A01	Background	A01	Background	A01	Background	A01	Background
A02	Ammonia	A02	L-Glutamine	A02	L-Glutamine	A02	L-Glutamine
A03	Nitrite	A03	Ala-Ala	A03	Leu-Ser	A03	Ala-Asp
A04	Nitrate	A04	Ala-Arg	A04	Leu-Trp	A04	Ala-Gln
A05	Urea	A05	Ala-Asn	A05	Leu-Val	A05	Ala-Ile
A06	Biuret	A06	Ala-Glu	A06	Lys-Ala	A06	Ala-Met
A07	L-Alanine	A07	Ala-Gly	A07	Lys-Arg	A07	Ala-Val
A08	L-Arginine	A08	Ala-His	A08	Lys-Glu	A08	Asp-Ala
A09	L-Asparagine	A09	Ala-Leu	A09	Lys-Ile	A09	Asp-Gln
A10	L-Aspartic Acid	A10	Ala-Lys	A10	Lys-Leu	A10	Asp-Gly
A11	L-Cysteine	A11	Ala-Phe	A11	Lys-Lys	A11	Glu-Ala
A12	L-Glutamic Acid	A12	Ala-Pro	A12	Lys-Phe	A12	Gly-Asn
B01	L-Glutamine	B01	Ala-Ser	B01	Lys-Pro	B01	Gly-Asp
B02	Glycine	B02	Ala-Thr	B02	Lys-Ser	B02	Gly-Ile
B03	L-Histidine	B03	Ala-Trp	B03	Lys-Thr	B03	His-Ala
B04	L-Isoleucine	B04	Ala-Tyr	B04	Lys-Trp	B04	His-Glu
B05	L-Leucine	B05	Arg-Ala	B05	Lys-Tyr	B05	His-His
B06	L-Lysine	B06	Arg-Arg	B06	Lys-Val	B06	Ile-Asn
B07	L-Methionine	B07	Arg-Asp	B07	Met-Arg	B07	Ile-Leu
B08	L-Phenylalanine	B08	Arg-Gln	B08	Met-Asp	B08	Leu-Asn
B09	L-Proline	B09	Arg-Glu	B09	Met-Gln	B09	Leu-His
B10	L-Serine	B10	Arg-Ile	B10	Met-Glu	B10	Leu-Pro
B11	L-Threonine	B11	Arg-Leu	B11	Met-Gly	B11	Leu-Tyr
B12	L-Tryptophan	B12	Arg-Lys	B12	Met-His	B12	Lys-Asp
C01	L-Tyrosine	C01	Arg-Met	C01	Met-Ile	C01	Lys-Gly
C02	L-Valine	C02	Arg-Phe	C02	Met-Leu	C02	Lys-Met
C03	D-Alanine	C03	Arg-Ser	C03	Met-Lys	C03	Met-Thr
C04	D-Asparagine	C04	Arg-Trp	C04	Met-Met	C04	Met-Tyr
C05	D-Aspartic Acid	C05	Arg-Tyr	C05	Met-Phe	C05	Phe-Asp
C06	D-Glutamic Acid	C06	Arg-Val	C06	Met-Pro	C06	Phe-Glu
C07	D-Lysine	C07	Asn-Glu	C07	Met-Trp	C07	Gln-Glu
C08	D-Serine	C08	Asn-Val	C08	Met-Val	C08	Phe-Met
C09	D-Valine	C09	Asp-Asp	C09	Phe-Ala	C09	Phe-Tyr
C10	L-Citrulline	C10	Asp-Glu	C10	Phe-Gly	C10	Phe-Val
C11	L-Homoserine	C11	Asp-Leu	C11	Phe-Ile	C11	Pro-Arg
C12	L-Ornithine	C12	Asp-Lys	C12	Phe-Phe	C12	Pro-Asn
D01	N-Acetyl-L-Glutamic Acid	D01	Asp-Phe	D01	Phe-Pro	D01	Pro-Glu
D02	N-Phthaloyl-L-Glutamic Acid	D02	Asp-Trp	D02	Phe-Ser	D02	Pro-lle
D03	L-Pyroglutamic Acid	D03	Asp-Val	D03	Phe-Trp	D03	Pro-Lys
D04	Hydroxylamine	D04	Cys-Gly	D04	Pro-Ala	D04	Pro-Ser
D05	Methylamine	D05	Gln-Gln	D05	Pro-Asp	D05	Pro-Trp
D06	N-Amylamine	D06	Gln-Gly	D06	Pro-Gln	D06	Pro-Val
D07	N-Butylamine	D07	Glu-Asp	D07	Pro-Gly	D07	Ser-Asn
D08	Ethylamine	D08	Glu-Glu	D08	Pro-Hyp	D08	Ser-Asp
D09	Ethanolamine	D09	Glu-Gly	D09	Pro-Leu	D09	Ser-Gln
D10	Ethylenediamine	D10	Glu-Ser	D10	Pro-Phe	D10	Ser-Glu
D11	Putrescine	D11	Glu-Trp	D11	Pro-Pro	D11	Thr-Asp
D12	Agmatine	D12	Glu-Tyr	D12	Pro-Tyr	D12	Thr-Gln
E01	Histamine	E01	Glu-Val	E01	Ser-Ala	E01	Thr-Phe
E02	b-Phenylethylamine	E02	Gly-Ala	E02	Ser-Gly	E02	Thr-Ser
E03	Tyramine	E03	Gly-Arg	E03	Ser-His	E03	Trp-Val
E04	Acetamide	E04	Gly-Cys	E04	Ser-Leu	E04	Tyr-Ile
E05	Formamide	E05	Gly-Gly	E05	Ser-Met	E05	Tyr-Val
E06	Glucuronamide	E06	Gly-His	E06	Ser-Phe	E06	Val-Ala
E07	D,L-Lactamide	E07	Gly-Leu	E07	Ser-Pro	E07	Val-Gln
E08	D-Glucosamine	E08	Gly-Lys	E08	Ser-Ser	E08	Val-Glu
E09	D-Galactosamine	E09	Gly-Met	E09	Ser-Tyr	E09	Val-Lys
E10	D-Mannosamine	E10	Gly-Phe	E10	Ser-Val	E10	Val-Met
E11	N-Acetyl-D-Glucosamine	E11	Gly-Pro	E11	Thr-Ala	E11	Val-Phe
E12	N-Acetyl-D-Galactosamine	E12	Gly-Ser	E12	Thr-Arg	E12	Val-Pro
F01	N-Acetyl-D-Mannosamine	F01	Gly-Thr	F01	Thr-Glu	F01	Val-Ser
F02	Adenine	F02	Gly-Trp	F02	Thr-Gly	F02	b-Ala-Ala
F03	Adenosine	F03	Gly-Tyr	F03	Thr-Leu	F03	b-Ala-Gly
F04	Cytidine	F04	Gly-Val	F04	Thr-Met	F04	b-Ala-His
F05	Cytosine	F05	His-Asp	F05	Thr-Pro	F05	Met-b-Ala
F06	Guanine	F06	His-Gly	F06	Trp-Ala	F06	b-Ala-Phe
F07	Guanosine	F07	His-Leu	F07	Trp-Arg	F07	D-Ala-D-Ala
F08	Thymine	F08	His-Lys	F08	Trp-Asp	F08	D-Ala-Gly
F09	Thymidine	F09	His-Met	F09	Trp-Glu	F09	D-Ala-Leu
F10	Uracil	F10	His-Pro	F10	Trp-Gly	F10	D-Leu-D-Leu
F11	Uridine	F11	His-Ser	F11	Trp-Leu	F11	D-Leu-Gly
F12	Inosine	F12	His-Trp	F12	Trp-Lys	F12	D-Leu-Tyr
G01	Xanthine	G01	His-Tyr	G01	Trp-Phe	G01	g-Glu-Gly
G02	Xanthosine	G02	His-Val	G02	Trp-Ser	G02	g-D-Glu-Gly
G03	Uric Acid	G03	Ile-Ala	G03	Trp-Trp	G03	Gly-D-Ala
G04	Alloxan	G04	Ile-Arg	G04	Trp-Tyr	G04	Gly-D-Asp
G05	Allantoin	G05	Ile-Gln	G05	Tyr-Ala	G05	Gly-D-Ser
G06	Parabanic Acid	G06	Ile-Gly	G06	Tyr-Gln	G06	Gly-D-Thr
G07	D,L-a-Amino-N-Butyric Acid	G07	Ile-His	G07	Tyr-Glu	G07	Gly-D-Val
G08	g-Amino-N-Butyric Acid	G08	Ile-Ile	G08	Tyr-Gly	G08	Leu-b-Ala
G09	e-Amino-N-Caproic Acid	G09	Ile-Met	G09	Tyr-His	G09	Leu-D-Leu
G10	D,L-a-Amino-Caprylic Acid	G10	Ile-Phe	G10	Tyr-Leu	G10	Phe-b-Ala
G11	d-Amino-N-Valeric Acid	G11	Ile-Pro	G11	Tyr-Lys	G11	Ala-Ala-Ala
G12	a-Amino-N-Valeric Acid	G12	Ile-Ser	G12	Tyr-Phe	G12	D-Ala-Gly-Gly
H01	Ala-Asp (2x)	H01	Ile-Trp	H01	Tyr-Trp	H01	Gly-Gly-Ala
H02	Ala-Gln (2x)	H02	Ile-Tyr	H02	Tyr-Tyr	H02	Gly-Gly-D-Leu
H03	Ala-Glu (2x)	H03	Ile-Val	H03	Val-Arg	H03	Gly-Gly-Gly
H04	Ala-Gly (2x)	H04	Leu-Ala	H04	Val-Asn	H04	Gly-Gly-Ile
H05	Ala-His (2x)	H05	Leu-Arg	H05	Val-Asp	H05	Gly-Gly-Leu
H06	Ala-Leu (2x)	H06	Leu-Asp	H06	Val-Gly	H06	Gly-Gly-Phe
H07	Ala-Thr (2x)	H07	Leu-Glu	H07	Val-His	H07	Val-Tyr-Val
H08	Gly-Asn (2x)	H08	Leu-Gly	H08	Val-Ile	H08	Gly-Phe-Phe
H09	Gly-Gln (2x)	H09	Leu-Ile	H09	Val-Leu	H09	Leu-Gly-Gly
H10	Gly-Glu (2x)	H10	Leu-Leu	H10	Val-Tyr	H10	Leu-Leu-Leu
H11	Gly-Met (2x)	H11	Leu-Met	H11	Val-Val	H11	Phe-Gly-Gly
H12	Met-Ala (2x)	H12	Leu-Phe	H12	g-Glu-Gly	H12	Tyr-Gly-Gly

## Sheet: Figure 1
PM plate	PM well	Nitrogen Source	AA#1	AA#2	AA#3	RM8-WT-1-A	RM8-WT-1-M	RM8-WT-1-B	RM8-WT-2-A	RM8-WT-2-M	RM8-WT-2-B	RM8-WT-3-A	RM8-WT-3-M	RM8-WT-3-B	RM8-WT-4-A	RM8-WT-4-M	RM8-WT-4-B	RM8-WT-FINAL		W303-WT-1-A	W303-WT-1-M	W303-WT-1-B	W303-WT-2-A	W303-WT-2-M	W303-WT-2-B	W303-WT-FINAL		YAT7-WT-1-A	YAT7-WT-1-M	YAT7-WT-1-B	YAT7-WT-2-A	YAT7-WT-2-M	YAT7-WT-2-B	YAT7-WT-FINAL		Y55-WT-1-A	Y55-WT-1-M	Y55-WT-1-B	Y55-WT-2-A	Y55-WT-2-M	Y55-WT-2-B	Y55-WT-FINAL		RM3-WT-1-A	RM3-WT-1-M	RM3-WT-1-B	RM3-WT-2-A	RM3-WT-2-M	RM3-WT-2-B
PM03	A01	Background				33.16	41	13.27	43.39	52	15	23.33	29	11.82	25.58	32	13.09	21.6325		26.9	36	6.82	29.78	40	5.91	26.81		27.85	37	8.09	28.49	40	3.91	27.335		52.35	65	8.73	45.2	56	6.18	47.1875		47.99	57	14.55	33.85	40	14.55
PM03	A02	Ammonia				210.42	286	0.91	205.34	277	1.55	221.41	300	1.27	215.72	291	1.64	249.521		201.48	287	0	51.44	79	0	154.73		256.6	358	0	233.69	323	0	292.822		254.78	343	0	275.89	370	1.91	309.967		12.77	18	1	297.32	398	4.45
PM03	A03	Nitrite				11.32	15	3.45	9.13	14	1.91	10.13	14	3.36	10.9	15	4.55	9.115		8.6	14	0	5.73	10	0	9.5825		5.08	9	0.36	4.21	8	0.09	6.3425		15.86	22	1.36	17.98	24	1.73	18.41		11.55	16	0.55	19.38	24	9.55
PM03	A04	Nitrate				17.89	23	1.91	23.35	30	4.36	15.93	20	3.55	21.5	26	6.18	18.2087		26.2	36	0.18	19.39	26	1.09	26.2575		18.62	26	0.09	29.29	56	0.18	32.3375		42.94	55	2.18	41.34	51	2.91	45.02		25.59	33	1.18	30.63	38	3.91
PM03	A05	Urea				191.07	277	1.55	194.33	280	2.45	199.96	292	1.36	209.39	304	3.45	241.269		205.63	315	0	210.45	330	0	265.27		222.46	325	0.36	206.04	295	0	261.945		211.61	314	0.18	238.28	352	1.09	278.332		259.07	379	1.36	270.12	391	2.64
PM03	A06	Biuret				26.51	32	7.45	19.47	25	6.09	27.05	35	5.36	22.33	28	7.82	20.24		29.95	40	0.64	21.28	30	0.73	29.6275		24.03	31	2.18	19.12	27	0.73	23.8375		36.24	46	3.36	39.09	48	2.73	39.2825		28.33	35	7	36.7	45	11.82
PM03	A07	L-Alanine	ALA			106.81	174	0	105.03	169	0.09	104.33	172	0.45	109.66	176	0.45	139.354		161.37	341	0	188.26	374	0	266.158		201.21	339	0	188.8	309	0	259.502		146.67	243	0	160.76	264	0	203.607		150.1	252	0	150.44	249	0.45
PM03	A08	L-Arginine	ARG			180.3	247	0.64	183.69	250	1	175.49	243	1	172.46	236	1.73	209.903		197.36	293	0.18	214.96	316	0	255.24		226.85	327	0	214.93	306	0.27	268.555		259.97	355	0.27	274.35	373	0.55	315.17		257.03	350	0.82	262.29	354	3.36
PM03	A09	L-Asparagine	ASN			191.73	266	0.18	191.27	265	2.73	212.8	299	0.09	216.93	303	0.36	242.376		234.09	353	0	224.11	346	0	289.3		242.07	342	0	213.83	300	0	274.475		276.07	374	1.27	290.21	389	0	331.68		266.41	365	0.09	283.59	381	1.82
PM03	A10	L-Aspartic Acid	ASP			189.18	269	0.45	192.43	272	1.55	185.49	261	0.09	188.36	264	0.27	227.093		226.06	338	0	236.39	360	0	290.113		233.27	336	0	230.18	329	0	282.113		250.71	349	0	263.2	363	0.27	306.337		252.39	361	0.09	255.92	361	0.36
PM03	A11	L-Cysteine	CYS			24.56	31	9.45	22.68	29	10.82	20.61	27	6.64	20.49	27	9.64	16.1525		16.49	22	1.45	20.33	27	2.36	19.545		15.12	23	3.73	26.04	42	4	22.68		30.72	42	6.27	33.26	43	9.82	29.195		24.21	30	7.36	28.19	36	11.73
PM03	A12	L-Glutamic Acid	GLU			154.27	212	11.09	155.41	211	15.45	148.85	205	11.09	155.32	211	12.09	169.176		207.78	304	10	220.52	338	3.27	260.935		179	268	4.91	176.79	263	7.91	215.287		218.65	302	10.91	232.42	320	15.91	254.857		203.32	288	10	212.94	297	12.45
PM03	B01	L-Glutamine	GLN			184.59	245	15.18	178.93	237	16.45	175.1	233	12.45	183.13	242	13	195.574		194.55	289	7.73	96.71	142	6.09	173.655		218.95	319	7.36	208.33	301	4.91	255.68		256.71	348	11.36	273.9	371	8.55	302.452		260.02	354	13.73	272.45	364	16.45
PM03	B02	Glycine	GLY			46.47	105	0	52.15	115	0.36	32.46	82	0	35.09	82	0.09	68.6612		38.09	111	0	51.5	137	0	84.3975		27.58	76	0	32.14	80	0	53.93		106.08	220	0	80.38	192	0	149.615		59.19	124	0	44.87	103	0
PM03	B03	L-Histidine	HIS			5.63	13	0.91	6.68	13	2.45	36.01	67	1.64	24.5	50	0.55	25.5875		8.03	20	0.09	7.54	26	0	15.3425		20.79	63	0	14.32	37	0	33.7775		3.37	9	0	9.23	20	1	9.9		5.96	10	0	6.97	13	0
PM03	B04	L-Isoleucine	ILE			84.22	156	7.36	77.74	147	2.09	81.99	158	1.18	90.35	171	3.45	117.267		102.02	238	0	118.45	292	3.73	185.757		54.46	112	0.36	60.33	123	1.27	86.6275		152.04	236	9.45	174.45	274	7.91	200.442		97.71	185	0.18	105.68	194	6.27
PM03	B05	L-Leucine	LEU			127.58	219	4.64	122.42	209	6.09	136.19	237	5.18	145.75	255	1.36	177.173		128.37	257	1	134.74	297	1.09	203.227		190.42	330	0.18	195.51	335	0.09	262.592		181.5	276	6	200.03	303	6.73	233.773		148.32	258	3	165.42	286	6.27
PM03	B06	L-Lysine	LYS			14.12	19	5.18	15.06	19	4.64	11.56	16	1.18	20.48	27	5	13.7775		35.84	49	2.55	31.93	47	0	39.6725		12.17	19	0	9.2	17	0	14.3425		34.19	45	3	34.17	44	3.91	35.89		18.48	25	0.45	21.14	30	0.18
PM03	B07	L-Methionine	MET			166.26	290	3.27	166.38	290	7.55	163.62	287	3.36	174.29	304	0.45	226.534		67.85	187	0	58.02	164	0	119.218		162.46	297	0	182.02	319	0.45	239.89		190.52	307	0	208.31	329	0.82	258.298		211.27	373	3.27	218.87	380	0
PM03	B08	L-Phenylalanine	PHE			138.09	223	0	140.29	233	0.82	164.08	271	0	151.54	247	0	195.8		162.1	269	0	189.28	320	0	235.095		194.06	322	0	198.7	325	0	259.94		156.11	232	0	175.4	262	0	206.377		158.38	260	0.27	157.99	257	0
PM03	B09	L-Proline	PRO			100.26	163	1.55	95.09	161	5.45	108.47	182	0.55	115.96	188	0	137.333		157.92	324	0	144.74	337	0	240.915		123.61	231	0	100.22	194	0	162.208		145.32	246	0.55	172.29	279	2.18	209.292		160.17	261	0.18	168.51	268	0
PM03	B10	L-Serine	SER			192.06	276	0.18	179.23	263	0.09	189.37	275	0	185.3	270	0	228.675		179.16	282	0	203.77	314	0	244.732		238.51	351	0	224.55	332	0	286.515		247.45	346	0	255.95	361	0	302.6		241.88	344	0	250.65	353	0.09
PM03	B11	L-Threonine	THR			131.96	227	6.64	129.96	233	6.55	131.28	239	1.09	134.91	236	3.27	178.499		155.03	314	1.73	165.35	345	0.09	243.935		85.16	167	0.64	81.83	152	1.64	120.358		244.5	370	2.45	251.06	378	3.73	307.8		120.72	221	6.64	124.31	218	6.82
PM03	B12	L-Tryptophan	TRP			115.02	210	13.45	104.44	194	18.64	114.93	219	7.45	115.33	218	6.82	149.75		160.94	306	6.55	167.14	323	8.09	231.95		143.07	263	7.18	153.05	268	12.27	197.05		128.06	233	7.73	131.89	230	11.27	171.238		80.81	170	9.73	106	214	13.55
PM03	C01	L-Tyrosine	TYR			123.06	170	101.36	117.44	161	100.36	117.63	180	64.36	108.5	169	49.55	64.4188		206.69	342	57.73	184.22	293	83.64	185.798		120.76	183	71.36	131.35	209	85.36	82.6675		171.24	241	87.64	177.66	266	69	135.655		121.43	180	101.55	121.18	185	86.82
PM03	C02	L-Valine	VAL			84.13	139	0	86.47	142	0.18	90.36	155	0	94.87	157	0.09	118.534		153.52	299	0	169.74	333	0	238.815		203.96	328	0	203.2	321	0	264.04		188.71	281	0	198.75	298	0	241.615		157.8	252	0.55	162.05	260	0
PM03	C03	D-Alanine	ALA (D-)			6.98	11	0	6.48	10	0.18	7.01	11	0.73	3.41	7	1.09	7.36		6.95	12	0	7.17	13	0	9.78		3.16	7	0	9.28	25	0	11.11		17.26	23	0	17.77	24	0.18	20.4175		8.51	12	0	13.36	18	1.73
PM03	C04	D-Asparagine	ASN (D-)			12.26	16	1.27	10.41	14	6.27	11.56	16	0.27	12.32	17	0.27	11.6738		137.95	237	0	154.52	284	0	203.368		8.22	13	0	22.49	59	0	25.6775		23.12	31	0.36	21.3	28	1.45	24.945		13.85	18	1.18	12.49	17	0
PM03	C05	D-Aspartic Acid	ASP (D-)			14.83	20	0.27	15.23	20	2.09	16.06	22	0.73	15.79	22	0.09	17.4387		15.8	25	0	11.94	20	0	18.185		11.95	19	0	19.8	36	0	21.6875		18.83	26	0.18	18.38	26	1.64	21.3925		18.99	25	1.45	16.39	23	0.09
PM03	C06	D-Glutamic Acid	GLU (D-)			15.99	22	1	17.44	23	5.36	19.98	26	3.55	19.3	25	1.91	18.1388		18.13	27	0.18	11.15	18	0	18.48		17.42	24	0	16.18	32	0.09	22.35		26.81	39	1.18	40.79	56	9	35.56		24.4	31	7.64	23.23	31	1.27
PM03	C07	D-Lysine	LYS (D-)			2.34	5	0	6	10	0.18	21.67	29	14.36	8.21	12	4.09	7.1175		15.31	23	0	13.23	20	0	17.885		4.31	8	0	4.66	12	0	7.2425		16.81	24	0	16.26	22	0	19.7675		13.72	20	0	5.56	10	0
PM03	C08	D-Serine	SER (D-)			31.06	42	2.36	19.59	30	0.91	32.06	43	1.73	22.33	34	0.36	30.415		5.82	13	0	11.38	22	0	13.05		17.18	34	0	20.41	37	0.09	27.0975		36.17	57	0	31.58	50	0.09	43.6375		26.28	41	2.27	12.17	22	0
PM03	C09	D-Valine	VAL (D-)			15.98	22	0.18	9.39	12	4.18	20.46	27	1	12.61	19	0	15.965		17.97	27	0	8.3	14	0	16.8175		15.23	22	0	15.26	28	0	20.1225		25.1	33	0.18	31.24	39	0.82	31.585		23.07	29	0.27	21.22	27	0.64
PM03	C10	L-Citrulline				62.05	128	0	62.87	134	0.45	65.07	129	0	78.61	161	0	102.465		141.05	289	0	127.43	293	0	212.62		121.24	216	0	114.47	214	0	166.428		135.15	235	0	156.99	264	0	197.785		98.69	191	1.91	112.57	218	0
PM03	C11	L-Homoserine				29.63	65	1.09	22.77	51	1	30.33	67	0.82	30.96	73	0.09	45.4612		3.11	6	0	2.57	6	0	4.42		18.96	30	0	17.1	30	0	24.015		38.54	74	0.09	44.96	86	0.45	60.605		23.62	46	2.09	31.18	63	1.36
PM03	C12	L-Ornithine				182.69	265	10	181.64	263	11.45	163.6	237	10.18	177.26	253	9.73	205.059		208.94	330	11.45	201.15	349	2.09	265.502		191.05	297	6.82	194.08	302	7.09	239.083		216.5	316	11.09	230.22	331	11.82	261.98		210.56	315	10.64	207.38	302	9.82
PM03	D01	N-Acetyl-L-Glutamic Acid				98	150	11.27	101.31	154	12.18	105.94	163	10.73	95.73	148	8.64	116.297		119.47	203	4.45	141.28	248	1.91	174.757		106.72	179	3.91	107.76	175	2.09	139.12		24.58	31	7.27	22.92	30	6.82	20.075		121.07	190	12.36	123.82	187	12.64
PM03	D02	N-Phthaloyl-L-Glutamic Acid				50.53	72	0	53.8	76	0	49.63	75	0	54.42	78	0	63.6725		56.67	87	0	51.98	80	0	68.9125		45.82	72	0	47.88	77	0	60.675		72.66	104	0	70.78	102	0.09	87.31		66.85	96	0	67.81	96	0
PM03	D03	L-Pyroglutamic Acid				11.86	17	0.82	13.98	19	2.91	13.19	17	2.45	14.21	20	1.73	13.8		13.78	22	0	9.79	15	0	15.1425		5.42	9	0	14.18	26	0	13.65		24.1	31	0.73	19.98	25	1.36	23.97		26.19	33	6.64	18.86	23	2.18
PM03	D04	Hydroxylamine				7.42	10	9.36	6.2	9	9.73	4.75	8	6.36	2.22	5	2.27	-0.35625		0.58	2	1.55	0.73	2	1.18	-0.0325		1.57	5	0.64	3.37	9	0.82	4.005		7.73	12	8.09	7.71	11	10.18	0.47		6.65	11	6.64	0.56	2	1.27
PM03	D05	Methylamine				14.75	19	4.55	19.22	24	7.36	20.28	26	4.45	21.14	27	4.45	16.2237		18.99	25	0.09	15.26	21	0.27	19.8825		13.92	20	0	17.83	35	0.45	21.4575		27.17	33	6.27	30.68	40	5.45	26.8525		22.22	29	1.82	28.53	36	2
PM03	D06	N-Amylamine				8.56	13	1	7.45	11	1.09	29.62	35	9.09	18.22	24	1	15.3063		14.09	20	0	4.93	9	0	12.005		11.93	18	0	5.16	10	0	11.2725		12.75	18	0	13.44	18	1	15.0475		11.42	16	1.09	24.2	30	3.55
PM03	D07	N-Butylamine				9.66	13	2.27	14.07	18	5.18	26.02	32	8	22.22	29	5.55	15.2462		20.82	28	0	9.88	15	1.36	17.745		20.03	26	4.45	7.1	13	0.09	14.2625		15.35	20	0.82	15.37	20	3.82	15.36		17.31	22	5.36	29.36	36	10.18
PM03	D08	Ethylamine				10.33	15	1.18	14.17	20	3.27	22.54	30	1.09	24.1	32	1.73	19.1975		20.15	27	0	11.11	18	0.18	18.975		14.77	22	0	11.28	18	0	16.5125		21.05	28	2.73	20.11	26	1.45	21.7		19.7	25	6.55	24.86	33	0.18
PM03	D09	Ethanolamine				17.48	23	1.36	13.21	19	3.55	16.75	23	2.91	13.65	20	3.18	15.5113		12.34	17	0.18	1.37	4	0	8.5875		12.74	18	0	7.36	13	0	12.775		20.34	27	1.55	15.73	21	0.82	19.8375		10.07	16	0	24	29	5.55
PM03	D10	Ethylenediamine				40.34	49	2.27	29.23	37	3.82	51.44	72	5.18	60.3	86	1.91	49.8638		56.16	82	0	45.98	57	0	60.285		75.28	112	0	37.76	49	0.09	68.46		82.34	100	0.82	101.81	128	1	102.127		55.87	66	4.82	87.41	116	0.55
PM03	D11	Putrescine				24.19	30	4.45	21.64	27	11.18	22.31	31	0.64	21.81	30	2.55	21.2937		24.44	33	0.18	15.48	23	0.09	23.84		16.75	24	0.09	17.72	25	3.09	19.2775		29.35	38	1.45	32.22	40	4.45	31.9425		26.34	33	4	29.66	37	5.73
PM03	D12	Agmatine				29.66	36	13.45	26.48	31	14.36	28.74	35	11.18	30.17	37	11.18	19.2063		27.89	35	10	18.06	25	4.73	19.1275		24.17	30	7.73	19.01	23	8.45	15.955		28.13	34	10.82	36.11	42	14.27	22.51		26.33	32	10.36	31.6	38	11.09
PM03	E01	Histamine				15.82	21	3.82	15.99	21	5.09	18.85	24	6.55	13.7	18	4.64	13.525		10.68	15	0.36	11.09	16	1	12.5125		9.34	14	1.27	10.18	17	1	11.49		26.49	32	3.45	24.3	30	5.09	23.9275		14.94	20	2.91	18.52	23	8.64
PM03	E02	b-Phenylethylamine				4.81	8	0	4.78	8	0.36	6.6	11	0	7.38	11	0	7.60625		9.86	16	0	5.44	10	0.18	10.235		3.73	8	0	9.54	24	0	11.3175		14.91	21	0.09	20.07	26	0.45	20.225		6.2	10	0	8.95	14	0.09
PM03	E03	Tyramine				11.85	16	3.64	14.33	18	7.09	18.1	24	3.45	9.32	14	0.09	12.13		9.37	15	0	5.79	10	0	10.04		3.81	8	0	5.07	10	0	6.72		24.34	31	0	24.55	31	1.91	26.7725		12.26	17	1.64	14.02	19	0.45
PM03	E04	Acetamide				27.39	43	0.73	16.09	21	1.91	15.62	20	0.64	19.68	25	1.18	22.3625		16.77	24	0	14	20	0	18.6925		14.16	20	0	23.53	51	0	27.1725		28.36	35	0.45	39.39	47	2.64	35.8875		21.86	27	0.55	24.01	30	0.09
PM03	E05	Formamide				14.41	19	3.91	45.77	63	5	22.16	29	3.09	23.39	33	3.45	27.3562		25.96	38	2.18	14.97	23	0	24.3925		18.25	25	0	26.82	53	0	30.7675		67.61	88	3.73	41.33	49	4.73	57.255		51.71	72	2.64	31.44	40	5.64
PM03	E06	Glucuronamide				25.07	35	5.36	75.05	100	7.09	24.25	37	0.91	29.63	38	7.55	40.27		26.28	38	1.55	32.82	48	0.09	35.455		34.77	48	0.27	26.38	42	0.18	37.5575		71.86	93	0	51.85	65	3	68.9275		119.46	158	5	37.17	49	4.91
PM03	E07	D,L-Lactamide				21.67	28	2	24.2	32	0.73	22.26	29	0.64	22.41	31	0	25.4775		16.12	23	0	12.74	19	0	17.715		14.32	21	0	30.06	74	0	34.845		45.53	57	0.18	38.46	48	3.55	45.3875		30.35	38	0.27	33.32	42	1.82
PM03	E08	D-Glucosamine				10.65	15	3.18	11.2	16	0.27	13.81	21	0	9.46	14	0.09	13		11.03	17	0	6.1	11	0	11.2825		9.09	14	0	14.24	21	0	14.5825		24.37	34	0	23.19	29	0.55	27.37		16.47	24	0	18.72	24	6.55
PM03	E09	D-Galactosamine				12.88	18	0.36	18.34	26	4.73	25.08	35	0.82	18.92	25	1.27	20.6025		18.14	27	0.18	15.4	26	0.18	21.455		7.64	13	0	11.67	18	0.09	12.5275		37.86	46	0.91	38.84	50	3	41.225		22.23	32	0.73	29.38	37	2.18
PM03	E10	D-Mannosamine				25.95	35	3.73	26.18	35	11.55	34.07	48	6.64	29.08	43	3.73	28.125		31.14	45	0.27	28.18	42	1.09	35.9		21.96	31	0	24.51	35	1.91	27.1675		72.02	96	5.09	47.87	62	8.18	62.8325		38.28	51	3.91	38.33	51	11.27
PM03	E11	N-Acetyl-D-Glucosamine				15.45	20	0.45	12.55	17	1.36	21.46	27	3.09	20.31	26	1.55	18.3612		17.69	24	0	13.24	19	0	18.4825		14.31	20	0	11.44	18	0	15.9375		24.4	32	0	26.97	35	0.55	29.3225		15.01	20	0.36	22.23	29	0.55
PM03	E12	N-Acetyl-D-Galactosamine				33.74	39	18.91	31.64	36	19.09	32.98	38	16.64	37.07	42	22.27	17.0738		33.08	40	13.18	27.99	35	11	21.9275		27.45	33	11.36	35.38	40	18.73	18.9075		44.1	52	17.36	48.21	56	18.91	31.9375		32.81	38	15.09	41.21	48	16.73
PM03	F01	N-Acetyl-D-Mannosamine				20.53	25	7.36	21.34	25	12.36	19.25	24	5.64	20.64	26	8	14.38		16.75	23	2.64	16.45	23	0.45	18.25		14.43	20	1	13.94	21	0.73	16.4825		29.51	37	6.55	31.89	40	8.27	27.19		21.95	27	10.09	25.44	31	8.73
PM03	F02	Adenine				17.6	23	1.82	17.03	22	3.64	16.51	23	2.27	19.16	25	3.09	17.7125		27.23	38	0.09	21.65	30	0	29.17		41.79	79	0.55	35.89	79	0	58.65		52.53	105	2	62.85	124	0.18	85.005		22.53	28	2.91	26.36	32	12
PM03	F03	Adenosine				10.35	14	0.91	9.79	13	4.09	10.05	14	0.55	10.06	15	0.64	10.4812		10.79	17	0.09	6.8	11	0	11.3475		8.43	14	0.09	5.16	9	0.09	9.0575		23.34	31	0.45	25.96	32	1.55	27.075		15.35	21	2	16.99	21	4.82
PM03	F04	Cytidine				18.27	21	13.82	16	20	11.64	20.43	25	11.27	20.66	27	4.18	10.815		22.32	31	4.27	17.01	21	4.45	18.4725		16.87	23	1.27	18.8	33	2.91	20.8275		24.67	31	8.09	32.69	38	8.64	23.23		16.42	19	10.64	20.45	24	7.91
PM03	F05	Cytosine				95.44	162	16	89.52	162	4.45	96.25	175	3.64	108.14	192	6.55	127.384		190.32	316	0.27	194.84	341	1.27	259.77		114.27	195	1	107.97	182	0.82	148.9		167.1	269	3.91	191.21	305	7.91	227.167		157.43	271	4	173.75	289	10.55
PM03	F06	Guanine				56.57	74	23.36	41.81	56	13.36	18.66	33	0.09	39.71	53	15.55	33.5037		24.79	37	0.64	51.93	68	14.73	37.75		37.58	49	15.36	63.1	73	36.82	29.58		40.08	57	5.45	56.33	79	15.73	47.5125		46.28	65	17.18	47.82	61	25.36
PM03	F07	Guanosine				18.7	24	8.09	19.54	24	4.55	93.42	99	108.82	13.41	17	22.82	2.56375		93.07	95	102.64	11.51	16	0.27	2.445		18	24	32.82	18.17	29	1.73	5.0225		28.98	39	4.27	22.16	27	7.64	23.335		23.15	32	0.36	22.53	29	7.27
PM03	F08	Thymine				23.43	28	10.36	17.48	21	11	14.13	23	0.64	26.71	34	10.18	15.4187		15.15	26	0.91	25.78	36	1.73	24.4125		23.47	31	0	27.29	34	6.27	25.8		23.23	31	4	51.31	60	20.73	29.025		21.18	27	5.82	29.81	36	9.09
PM03	F09	Thymidine				13.73	19	1.27	8.8	13	0.45	11.05	15	0	14.06	20	2.09	13.38		13.71	20	0	6.68	13	0	13.3475		10.28	16	0	12.15	18	0	14.1075		25.97	33	0.73	27.96	35	0.36	29.9325		12.11	17	0	24.5	31	0.27
PM03	F10	Uracil				20.48	26	1.18	18.68	24	5.91	25.99	31	4.45	24.51	29	6.55	20.4375		21.04	28	0.18	16.3	22	0.36	21.565		18.43	24	1.45	16.64	22	1.36	18.8575		37.74	45	7.09	38.74	48	2	37.82		25.96	32	3.09	35.77	42	10.45
PM03	F11	Uridine				21.84	28	3.82	11.09	16	0.64	21.86	30	0.36	22.18	30	0.36	21.3212		18.01	25	0	14.13	19	0.36	18.855		18.01	25	0.09	12.38	18	0.27	18.1675		30.27	38	2.09	32.65	42	4.36	32.5		14.83	21	0	25.28	31	5.27
PM03	F12	Inosine				39.11	44	24.18	34.94	39	24.64	36.46	42	20	39.16	45	21.82	17.2987		40.71	49	19.55	32.59	40	17.27	22.165		32.39	38	19.09	35.48	45	14.82	20.7675		44.35	51	21.27	53.96	61	29.91	26.9875		37.15	43	20.82	45.52	52	21.55
PM03	G01	Xanthine				60.14	64	58.18	59.03	64	54.27	70.97	75	56.18	94.46	99	86.45	9.555		85.44	91	65.73	59.11	67	49	18.2775		97.75	106	79.64	46.97	51	46.55	12.34		75.51	83	65.27	105.89	116	86.18	19.37		63.24	69	57.09	96.15	101	84.27
PM03	G02	Xanthosine				16.07	21	5.18	14.21	19	4.09	14.71	20	0.73	19.78	24	5.73	14.6662		16.11	23	0.64	13.41	19	0.36	17.38		22.28	29	4.45	12.6	20	0.18	18.65		23.22	30	3.27	25.41	32	2.55	24.7475		17.54	23	2.45	17.77	23	5.55
PM03	G03	Uric Acid				25.62	38	0.82	21.82	33	1.73	24.58	41	0.55	25.02	37	0.27	29.915		26.94	41	0	27.46	41	0	34.1		23.84	36	0	34.92	52	0	36.69		26.84	35	1.45	21.54	30	0.55	27.345		19.14	26	1.91	14.11	22	0.09
PM03	G04	Alloxan				53.93	75	16.18	46.44	68	7.91	46.31	68	10.55	51.73	74	14.18	48.2263		48.81	72	8.55	40.71	64	1.91	51.15		48.38	68	17.27	42.86	69	5.09	45.88		59.4	84	8.09	63.57	87	15.36	61.7625		48.83	70	7.82	53.92	76	11.73
PM03	G05	Allantoin				118.66	234	1.64	113.84	228	5.09	145.25	265	2.45	130.56	240	3.36	181.274		196.57	321	0.09	199.49	329	1.64	260.655		244.66	379	0	242.29	370	0	308.988		31.44	41	1.91	38.19	45	9.73	33.0875		20.71	29	0.91	25.23	33	7.55
PM03	G06	Parabanic Acid				140.17	206	4.36	135.36	197	3.09	136.37	203	0.64	132.58	186	5.36	163.7		114.73	175	0.82	73.01	115	0.36	118.845		159.81	236	0	134.38	199	0.45	182.067		149.17	222	3.36	162.37	238	3.55	189.435		173.57	248	2.73	183.01	263	2.55
PM03	G07	D,L-a-Amino-N-Butyric Acid				57.34	144	0.09	51.85	137	0	45.4	120	0	56.88	149	0	95.1637		8.19	18	0	10.47	27	0	15.915		38.95	111	0	42.81	109	0	75.44		122.78	235	0	137.26	256	0	187.76		45.63	123	0.09	48.44	132	0
PM03	G08	g-Amino-N-Butyric Acid				198.75	295	0.64	201.77	294	7.09	205.45	302	2.91	202.9	294	1.55	246.184		141.36	303	0	135.67	324	0	226.007		204.22	321	0.18	199.32	312	0	259.045		224.07	326	4.73	259.57	368	7.45	288.32		214.25	322	0	242.98	357	0.09
PM03	G09	e-Amino-N-Caproic Acid				11.78	16	4.18	12.75	17	7.09	11.89	17	1.91	16.98	23	3.64	11.6		12.99	20	0.36	9.26	16	0.27	14.2425		12.18	19	0.09	8.54	13	1.36	12.45		29.24	40	6.73	26.17	33	8.55	24.4625		16.03	21	1.64	19.1	25	5.64
PM03	G10	D,L-a-Amino-Caprylic Acid				20.73	28	13.09	23.06	31	16.64	37.67	45	24.82	34.32	38	24.18	12.5425		103.17	246	21.27	58.48	102	7.45	113.052		35.64	53	17.27	29.8	51	11.45	28		66.58	98	13.36	80.14	118	18.64	74.68		14.07	18	8.45	31.65	35	23.64
PM03	G11	d-Amino-N-Valeric Acid				82.67	143	3	79.71	137	5	91.85	155	1.82	96.31	162	1.73	115.552		122.14	256	0.64	116.86	280	0	193.43		101.75	199	0	98.79	202	1	149.885		152.37	271	1.82	148.6	267	5.45	206.102		91.77	165	2.73	115.35	198	3.64
PM03	G12	a-Amino-N-Valeric Acid				51.84	88	29.73	50.35	79	31.91	55.41	96	28.09	53.39	96	27.82	41.8588		36.56	50	22.27	41.83	63	24.36	24.5275		47.97	82	23.73	54.62	98	28.55	44.5075		107.62	243	30.09	121.99	274	35.64	153.792		47.67	77	28.18	54.32	91	30.18
PM03	H01	Ala-Asp (2x)	ALA	ASP		39.66	71	12.45	29.74	37	12.91	31.46	41	14	32.53	41	10.64	27.9237		40.66	60	7.09	40.2	60	9.36	41.985		115.01	220	7.18	100.34	205	6.55	153.227		39.8	50	9	40.55	51	12.18	34.7475		33.95	43	14.55	52.73	118	16.64
PM03	H02	Ala-Gln (2x)	ALA	GLN		173.77	234	12.82	173.94	235	15.55	165.2	228	5.82	174.78	236	10.73	191.356		197.9	286	8.27	192.07	278	9.73	229.493		212.58	306	6.55	211.85	300	7.55	250.558		47.14	62	12.45	44.71	55	13.09	39.4425		234	321	13.27	242.23	332	12.27
PM03	H03	Ala-Glu (2x)	ALA	GLU		95.92	173	7.91	100.71	175	10	97.88	174	5.09	99.96	176	5.64	129.399		136.37	247	2.45	140.07	267	1.55	195.61		165.73	266	1.36	163.43	263	1.45	213.13		31.44	40	5.27	34.88	43	7.64	30.88		125.05	244	9.45	132.95	250	8.55
PM03	H04	Ala-Gly (2x)	ALA	GLY		121.53	197	13.18	124.83	199	16.27	119.78	196	9.27	121.54	195	9	147.405		168.74	275	7.64	179.24	307	6.55	225.405		175.61	289	6.82	171.22	287	5.36	224.618		42.5	52	12.64	47.99	57	14.45	36.3225		128.05	208	13.36	139.06	222	15.27
PM03	H05	Ala-His (2x)	ALA	HIS		26.48	43	5	27.09	42	7.73	35.88	61	3.64	32.67	53	4.64	34.89		88.69	130	2.82	97.17	147	0.27	114.165		75.84	136	1.45	78.38	148	0.09	108.785		49.35	69	4.91	51.64	70	6.82	54.1375		41.95	60	4.91	49.75	70	9.09
PM03	H06	Ala-Leu (2x)	ALA	LEU		165.24	247	6.36	156.04	237	8.36	163.58	247	6.27	168.96	249	6.18	197.428		213.96	339	2.55	217.8	352	0.36	279.24		233.66	356	0.91	236.36	357	2.09	294.255		36.82	51	7.73	43.32	56	7.36	39.235		195.68	304	7.18	211.84	322	6.27
PM03	H07	Ala-Thr (2x)	ALA	THR		180.73	292	0.36	170.08	270	0.64	144.94	232	0	174.11	275	0	217.107		218.16	346	0	235.77	376	0	293.983		200.19	323	0	194.43	315	0	258.155		39.37	51	0.27	44.31	57	0.91	47.33		170.32	270	0.45	184.8	288	0
PM03	H08	Gly-Asn (2x)	GLY	ASN		230.27	327	5	135.12	192	9.45	226.38	324	4.73	220.24	312	1.73	240.646		205.78	289	2.82	223.72	311	3.18	254.375		228.22	345	0.27	229.97	344	1	286.158		60.31	75	5.73	62.42	76	4.73	63.2025		246.14	354	5.36	246.6	348	5.36
PM03	H09	Gly-Gln (2x)	GLY	GLN		192.68	275	1.64	197.65	280	5.09	198.7	285	2.91	194.26	275	1.18	234.586		232.28	357	0.82	243.29	384	0.91	303.283		215.12	327	0	218.46	326	0.36	271.465		37.28	46	3.73	40.46	51	6.36	38.635		213.16	307	1.18	226.74	324	2.36
PM03	H10	Gly-Glu (2x)	GLY	GLU		85.84	162	6.91	88.21	168	6.82	98.8	179	6.18	93.86	172	3.91	125.014		135.09	250	1	122.17	257	1	190.065		122.07	207	0.82	117.51	203	0.45	161.755		35.7	44	7.09	35.34	46	4.27	34.58		85.06	185	7.27	97.75	191	5.18
PM03	H11	Gly-Met (2x)	GLY	MET		211.93	343	12.73	211.92	344	13.27	217.74	350	10.73	218.49	346	7.09	269.435		193.04	353	6.45	195.02	374	5.09	272.995		213.98	362	4.82	208.39	350	7.27	277.543		39.42	51	12	45.28	57	12.82	35.765		212.13	364	9	225.41	377	10.73
PM03	H12	Met-Ala (2x)	MET	ALA		56.47	75	30.36	55.12	72	32.18	66.33	96	34.27	68.3	96	34	40.4525		116	229	25	99.19	202	22.64	137.727		180.88	327	24.36	173.47	334	27.27	228.018		64.3	76	32.36	68.28	80	31.27	40.325		81.96	157	31.82	93.93	194	28.55
PM06	A01	Background				55	69	13.73	60.68	76	16.18	66.99	83	16.18	64.75	81	17.91	53.5525		62.97	83	6.82	50.27	69	5.82	59.99		52.45	71	6.64	75.99	101	2.18	70.7		104.84	133	12.55	100.16	127	14.18	102.89		71.46	88	17.91	98.1	121	16.36
PM06	A02	L-Glutamine	GLN			162.86	220	2.64	164.22	222	3.09	163.83	218	4.55	140.24	188	1.09	182.054		183.03	272	0.18	174.18	261	0	222.463		199.25	294	0	200.19	292	0	246.36		251.48	339	3.09	258.62	349	4	295.975		256.78	350	3.27	254.92	343	6.18
PM06	A03	Ala-Ala	ALA	ALA		105.39	160	3.64	106.17	157	1.55	115.68	171	6.55	109.2	162	7.18	131.075		156.55	274	0.18	151.08	270	0	212.817		183.57	298	1.73	193.72	305	0	244.213		57.23	73	3.36	64.15	82	1.91	66.455		147.15	214	3.55	162.26	232	10.82
PM06	A04	Ala-Arg	ALA	ARG		83.21	215	7.64	44.54	99	5.91	21.22	29	8.18	53.24	140	4.45	79.1012		37.67	62	0.45	29.57	55	0.91	45.38		195.15	314	0.82	171.68	289	0.27	241.907		62.53	82	6.27	54.05	71	4.18	62.165		66.58	136	5.36	37.16	58	8.09
PM06	A05	Ala-Asn	ALA	ASN		207.58	293	2.09	199.42	280	1.09	188.71	264	3.55	189.9	264	2.82	233.436		168.74	236	0.82	161.27	228	0	198.093		249.66	360	0.36	245.37	348	0.09	300.527		75.86	97	2.09	77.71	100	3.36	84.9125		275.83	381	0.82	260.59	357	4.45
PM06	A06	Ala-Glu	ALA	GLU		40.83	67	11.09	35.51	45	9.18	27.24	36	8.73	29.92	39	2.64	32.1525		45.12	66	2.18	39.63	61	0.18	51.7575		112.47	213	0.73	113.6	218	1.36	163.218		56.47	69	8.18	51.33	62	7.55	51.84		42.97	54	7.45	41.34	51	11.55
PM06	A07	Ala-Gly	ALA	GLY		52.45	91	2.18	53.25	93	1.64	54.57	100	2.27	50.11	84	0.55	70.6375		66.29	109	0	65.2	115	0	88.8725		150.1	256	0	152.55	254	0	203.162		62.99	80	1.18	68.5	87	0.36	73.8525		63.22	103	1.27	74.57	117	4.82
PM06	A08	Ala-His	ALA	HIS		41.19	68	4.82	36.52	62	1.82	24.8	39	6.45	34.95	58	0.64	42.1275		139.86	214	0.36	115.33	176	0	161.118		140.57	245	0	86.86	165	0	159.357		69.23	99	2	64.53	94	1.82	79.78		70.99	106	3.36	53.37	81	5.64
PM06	A09	Ala-Leu	ALA	LEU		144.51	209	4.64	142.51	206	3.09	138.58	204	2	137.72	201	0.45	170.365		170.21	270	0	175.3	283	0	224.627		199.46	301	0	215.8	321	0	259.315		73.06	99	1.73	75.46	99	0.18	85.68		199.5	289	2.55	190.17	280	3.64
PM06	A10	Ala-Lys	ALA	LYS		33.68	46	2.09	34.65	46	3.64	32.01	44	0.91	28.67	41	0	36.5913		49.88	72	0	41.57	60	0	55.8625		50.42	83	0	58.79	97	0	72.3025		60.59	85	0.36	65.36	93	0	75.8075		48.56	63	3.91	46.92	61	0.64
PM06	A11	Ala-Phe	ALA	PHE		56.63	85	18.64	54.93	70	10	44.95	63	7.64	42.49	56	6	48.555		96.82	150	0.27	91.9	140	1.09	119		182.41	294	1.64	188.24	300	0.64	240.023		72.63	93	5.45	83.21	105	4.73	83.37		66.13	93	8.27	65.64	85	11.73
PM06	A12	Ala-Pro	ALA	PRO		57.78	70	19.73	50.56	62	14.45	43.76	54	14.64	51	63	11.18	41.5125		52.61	68	6.18	44.67	59	3.64	51.16		123.35	224	5.55	133.98	231	4.55	173.032		79.32	99	11.82	83.27	105	9.82	80.8275		67.27	82	14.91	59.95	72	16
PM06	B01	Ala-Ser	ALA	SER		127.01	183	14.09	122.57	177	11.27	129.04	189	13.45	128.5	184	11.36	142.465		160.29	243	3.45	155.15	242	2.91	196.93		203.04	308	6.36	204.13	306	1.36	251.433		66.42	87	10.09	66.27	87	8.36	67.4425		177.49	260	13.27	166.02	240	16
PM06	B02	Ala-Thr	ALA	THR		117.91	198	0	120.14	198	0.09	131.54	225	0	124.04	201	0	164.434		202.52	335	0	199.18	327	3.27	264.285		189.22	311	0	187.65	304	0	247.968		58.68	76	0	65.13	84	0.09	70.9025		159.7	267	0	166.56	270	1.09
PM06	B03	Ala-Trp	ALA	TRP		85.29	213	0.73	79.41	208	1.45	68.48	202	1.91	89.82	229	2.36	145.265		56.15	98	0	46.04	84	0	71.0475		183.08	344	0	200.27	367	0	273.587		57.01	88	2.73	54.9	82	0	69.1175		84.34	207	4.82	69.52	163	0.09
PM06	B04	Ala-Tyr	ALA	TYR		54.98	109	9.09	54.41	105	7.64	40.02	80	3.36	52.05	92	3.36	67.5725		74.84	126	0	68.42	115	0.36	95.885		194.28	333	0.09	201.41	338	0.64	266.312		72.76	91	6.18	69.14	89	2.18	76.295		81.56	152	6.64	72.73	138	4.18
PM06	B05	Arg-Ala	ARG	ALA		166.95	249	0.09	169.35	248	2.18	170.41	252	0.18	169.5	248	0	208.541		155.44	301	0	149.78	275	0	220.305		225.09	343	0	234.84	347	0	287.483		220.94	322	0.73	224.74	327	0	273.31		227.37	331	0.45	209.39	308	0.64
PM06	B06	Arg-Arg	ARG	ARG		159.25	254	10.45	158.07	248	6.09	136.02	231	1.36	157.16	244	5.64	192.548		54.21	80	0	56.32	84	0	68.6325		177.36	280	0	163.66	260	0	220.255		204.89	318	2.18	194.65	311	1	255.545		218.23	337	7	194.61	307	4.18
PM06	B07	Arg-Asp	ARG	ASP		273.86	383	1.64	271.53	380	0.91	272.34	388	0	272.06	382	2.18	326.669		160.83	344	0	183.32	352	0	260.038		258.78	365	0	255.67	358	0	309.363		267.94	380	0.09	265.38	378	0	322.78		296.74	408	7.36	295.75	406	1.64
PM06	B08	Arg-Gln	ARG	GLN		186.28	287	5.36	186.24	279	4.27	189.99	290	0	183.04	274	0.64	231.874		121.48	259	0	132.43	288	0	200.227		198.55	318	0	201.86	316	0	258.603		222.83	335	0.09	229.01	343	0.27	282.28		229.34	350	0	238.68	353	0.55
PM06	B09	Arg-Glu	ARG	GLU		194.08	314	2.27	187.63	298	4.27	183.3	295	0.55	215.78	328	5.36	248.864		98.88	266	0	119.65	304	0.18	197.042		160.59	316	0	159.84	305	0	235.357		201.43	310	1.36	194.14	307	0	252.463		215.9	346	4.73	218.1	336	0.18
PM06	B10	Arg-Ile	ARG	ILE		197.72	315	0.36	191.54	310	1.09	201.42	325	0.27	202.29	323	0	257.816		34.12	53	0	31.96	50	0	42.27		228.39	342	0	234.67	346	0	287.765		227.08	369	0.09	217.79	359	0	293.168		227.5	365	2.45	227.3	370	0
PM06	B11	Arg-Leu	ARG	LEU		172.65	256	14	162.62	244	10.18	170.99	258	0.91	176.67	263	1.45	206.351		37.51	59	0	40.84	65	0	50.5875		225.75	327	0	227.44	325	0	276.298		238.59	350	5.45	243.29	362	2.18	294.65		220.04	319	5.55	225.74	328	3.36
PM06	B12	Arg-Lys	ARG	LYS		96.58	229	11	94.98	220	9.18	76.74	198	5.91	92.63	222	5.27	145.901		33.83	45	1.91	34.71	45	5.73	35.815		153.98	293	2.55	149.9	279	5.18	215.11		142.83	297	7.27	138.17	299	6.27	212.48		110.36	227	8.09	100.5	213	7.09
PM06	C01	Arg-Met	ARG	MET		253.02	361	8.45	249.7	357	6.09	248.79	358	8.09	258.94	366	9.91	298.416		56.17	142	0.18	60.27	149	0.64	101.45		258.74	370	1.09	244.86	343	0.36	303.42		242.5	350	7.27	241.58	352	4.64	290.57		271.35	381	9.36	266.85	378	14.36
PM06	C02	Arg-Phe	ARG	PHE		140.45	222	0.45	160.79	255	0.73	150.07	244	0.18	161.37	254	1	197.87		27.02	41	0	22.57	37	0	31.8975		211.68	320	0	225.19	327	0	270.967		225.62	359	0.27	214.81	355	0.18	288.377		211.17	327	1.27	202.69	323	0.09
PM06	C03	Arg-Ser	ARG	SER		176.97	270	2.91	170.68	263	0.82	172.12	267	0	176.26	267	0	219.449		73.62	160	0	81.1	183	0	124.43		199.9	320	0	219.7	342	0	270.4		212.92	317	0.09	210.45	318	0.09	264.502		217.84	332	3.45	213.43	323	0.09
PM06	C04	Arg-Trp	ARG	TRP		181.14	313	2.09	175.94	301	2.18	163.44	291	0.82	180.6	308	5.09	236.715		33.33	49	0	27.47	42	0	37.95		236.13	358	0	230.92	351	0	294.012		197.39	337	0.55	192.27	333	2.91	263.185		247.7	388	9.55	227.05	374	0.55
PM06	C05	Arg-Tyr	ARG	TYR		122.97	222	2.27	117.62	218	2.82	107.54	200	1	115.44	213	2.27	162.481		34.84	52	0	34.94	53	0.18	43.605		170.1	269	0	175.04	267	0	220.285		155.28	281	1.36	148.46	277	1	214.255		195.29	314	0.73	184.2	302	0.73
PM06	C06	Arg-Val	ARG	VAL		188.84	282	5.73	184.43	276	4.09	186.26	284	0.18	199.01	295	0.91	234.213		63.28	149	0	68.08	168	0	112.09		248.92	361	0	246.37	361	0	304.322		260.7	372	2.45	258.99	374	2.18	314.103		236.39	348	4.73	216.41	329	3
PM06	C07	Asn-Glu	ASN	GLU		48.37	172	0	14.59	20	0	10.49	17	0	37.38	98	0.27	52.1587		16.12	24	0	10.69	20	0	17.7025		95.06	212	0	93.47	224	0	156.132		37.78	54	0	39.82	53	0	46.15		25.79	34	0	25.15	33	1.64
PM06	C08	Asn-Val	ASN	VAL		35.15	77	5.73	25.91	32	5.27	19.33	43	0	27.23	35	2.82	33.3775		16.73	25	0	9.55	16	0	16.82		177.83	301	0	165.89	289	0	233.43		41.75	54	0.45	43.98	55	1.91	47.5025		32.09	42	2	30.75	61	1.64
PM06	C09	Asp-Asp	ASP	ASP		27.65	34	8.09	25.58	35	4	21.58	29	1.55	24.03	33	0.73	25.14		28.13	40	0	23.1	34	0	31.3075		20.96	30	0	19.66	32	0	25.655		47.09	60	0.09	48.75	64	0.91	54.46		36.9	47	3.91	32.97	44	0.45
PM06	C10	Asp-Glu	ASP	GLU		23.1	31	2.27	19.71	25	4.36	13.25	19	0.09	16.12	23	0.45	19.4725		19.68	30	0	10.72	17	0	19.35		20.44	28	0.09	12.93	22	0	20.7925		41.27	52	0	42.05	53	0.09	47.03		26.38	34	0	16.17	21	0.27
PM06	C11	Asp-Leu	ASP	LEU		26.92	36	0.91	26.45	36	2.45	16.06	22	0.09	33.35	46	2.09	28.9575		24.8	39	0	14.67	24	0	25.6175		94.23	222	0	40.86	124	0	120.272		53.28	67	1.45	59.71	75	0.27	62.8875		40.71	55	0.55	23.34	31	0.91
PM06	C12	Asp-Lys	ASP	LYS		38.54	48	11.09	36.94	45	11.27	34.98	43	8.45	38.61	49	9.82	31.5987		39.47	54	4.64	36.12	50	3.36	40.8975		37.36	51	4.45	40.23	53	9.27	38.5375		59.73	74	8.73	60.14	75	6.27	59.7175		48.94	59	13	42.48	52	10.36
PM06	D01	Asp-Phe	ASP	PHE		20.74	26	9	20.36	27	8.45	15.12	20	10.36	22.78	30	8.45	13.68		15.94	23	1.73	8.93	16	0.73	14.7375		34.64	81	2.27	16.82	37	0.64	40.915		38.83	48	8.64	38.88	49	4.64	37.0375		26.65	34	9.73	22.93	29	12.18
PM06	D02	Asp-Trp	ASP	TRP		27.91	37	1.36	27.16	38	0.27	14.77	21	0	27.05	36	0.18	28.1612		29.42	45	0.18	13.73	24	0	27.9475		25.44	41	0	15.76	26	0	27.05		50.2	65	0.27	48.27	64	0.09	56.6875		36.85	50	0.73	27.61	35	0.36
PM06	D03	Asp-Val	ASP	VAL		19.99	26	2.45	19.75	26	2	17.16	22	3.18	22.95	30	0.36	20.9812		21.11	32	0	18.13	28	0.18	24.72		18.83	31	0	18.83	27	1.36	23.235		40.97	53	1.91	50.22	66	0.45	51.3675		33.54	46	4.27	32.82	45	0.55
PM06	D04	Cys-Gly	CYS	GLY		32.39	42	8.36	34.17	41	13.36	22.71	30	6.73	30.9	40	9.09	24.7563		32.12	43	1	22.36	29	2.91	29.67		37.21	50	3.36	28.28	41	2.64	36.1225		59.15	75	7.36	52.01	62	9.73	53.49		43.65	55	6.64	32.35	41	8.45
PM06	D05	Gln-Gln	GLN	GLN		113.06	175	1.18	102.64	157	2.91	96.36	158	2.09	109.29	172	2.27	133.309		83.09	124	0	82.15	125	0.18	103.47		188.24	282	0	185.62	282	0	234.465		100.44	151	2	98.61	145	0.55	122.493		146.39	236	0.27	121.86	201	2.27
PM06	D06	Gln-Gly	GLN	GLY		48.53	79	0.73	50.09	81	0.64	40.68	56	0.27	47.83	70	0	58.7313		50.69	74	0	46.52	71	0	60.5525		166.22	269	0	156.39	257	0	212.153		82.87	114	0	89	122	0.64	101.647		66.38	85	1.18	61.34	79	0
PM06	D07	Glu-Asp	GLU	ASP		14.88	21	0.64	15.18	21	1.09	7.81	12	0.55	13.2	19	0	14.9388		12.73	24	0	9.4	18	0	16.0325		10.19	17	0	4.16	11	0	10.5875		34.73	44	0.82	30.95	39	0	36.76		17.72	23	0.09	11.16	16	1
PM06	D08	Glu-Glu	GLU	GLU		28.15	36	5.18	30.88	39	7.73	22.6	30	0.36	26.71	35	0	27.7225		43.58	68	0	38.69	64	0	53.5675		22.6	32	0	22.84	36	0	28.36		53.17	66	1.09	52.89	66	0.27	58.835		36.41	45	0.64	34.65	42	0.36
PM06	D09	Glu-Gly	GLU	GLY		15.01	21	0	21.69	29	0.09	13.55	19	0	14.49	22	0	19.4475		22.81	36	0	19.43	32	0	27.56		14.01	22	0	11.81	24	0	17.955		38.9	51	0	37.82	48	0	43.93		24.83	33	0	25.79	33	0
PM06	D10	Glu-Ser	GLU	SER		32.08	45	2.27	33.06	42	10.09	17.48	24	0.64	28.26	36	2.36	28.395		36.14	49	0.09	19.48	31	0	33.855		29.33	44	0	16.01	31	0	30.085		58.12	73	1.18	57.11	73	2.45	63.4875		42.5	55	1.27	26.67	34	1.91
PM06	D11	Glu-Trp	GLU	TRP		13.98	19	2.82	18.83	24	10.36	10.83	15	0	11.54	16	2.55	12.2175		29.93	56	0	26.39	50	1	40.08		41.04	110	0	37.52	106	0	73.64		23.75	31	0.36	24.38	31	0.55	27.0825		20.74	27	6.45	12.66	17	1.36
PM06	D12	Glu-Tyr	GLU	TYR		40.55	53	11.55	39.04	46	14.09	28.7	35	8.82	38.82	47	9.73	29.9638		62.72	88	7.09	57.66	83	8.91	64.845		38.68	52	7.18	31.89	38	9.36	31.8725		71.01	85	12.55	69.65	84	11.27	65.505		56.05	66	13.73	39.26	47	11.55
PM06	E01	Glu-Val	GLU	VAL		24.47	32	2.09	24.13	32	3.18	18.26	24	4.27	34.76	63	3.45	28.3275		41.49	62	0	36.05	56	0.09	48.835		67.27	190	0	46.49	136	0	109.94		48.8	61	4.55	48.14	61	1.36	51.785		31.39	40	2.73	32.82	41	7.64
PM06	E02	Gly-Ala	GLY	ALA		129.66	202	0.27	130.91	201	1.09	141.49	229	0.09	138.25	212	0.27	172.609		198.69	324	0	190.46	323	0	259.038		167.57	278	0	169.69	284	0	224.815		52.76	69	0.73	65.61	83	0.45	67.0025		169.26	258	0	155.76	246	0.18
PM06	E03	Gly-Arg	GLY	ARG		48.1	85	6	44.98	82	4.82	29.63	46	2.55	44.96	71	1.55	52.7287		30.84	44	0	24.91	37	0	34.1875		208.95	329	0	182.93	294	0	253.72		94.26	156	3.55	83.49	137	0.45	115.688		87.08	154	3.82	56.69	90	4.36
PM06	E04	Gly-Cys	GLY	CYS		65.63	98	5.45	66.7	100	2.73	56.79	90	0.73	67.23	101	1.55	78.0588		58.34	85	0	55.45	84	0.09	70.6475		125.46	233	0.27	117.29	249	0	181.048		107.56	153	2.09	119.97	170	2.73	135.222		87.78	131	2.45	86.94	135	1.36
PM06	E05	Gly-Gly	GLY	GLY		51.26	93	5.82	51.85	95	4.91	37.67	78	0.36	58.19	103	4.09	67.1963		92.6	178	0	74.88	169	0	128.62		51.29	97	0.09	41.95	89	0	69.76		50.13	64	3.45	67.39	87	5.18	62.81		58.1	99	4.18	62.78	107	5
PM06	E06	Gly-His	GLY	HIS		59.41	89	7.64	59.39	90	6.55	35.6	53	1.82	48.19	74	6.55	57.9338		148.99	254	0	93.05	158	0	163.51		157.73	251	0	71.49	122	0	150.555		74.25	99	2.18	77.15	105	6	84.76		85.21	129	0.18	57.72	83	1.45
PM06	E07	Gly-Leu	GLY	LEU		122.98	196	0.09	127.36	204	0.27	144.51	241	0	135.96	209	0.91	172.281		173.74	291	0	169.13	295	0	232.218		165.41	272	0	169.29	284	0	222.675		60.06	79	0.18	60.94	79	0.36	69.48		154.5	236	0	142.03	225	0.09
PM06	E08	Gly-Lys	GLY	LYS		24.89	37	1	26.97	40	1.73	23.03	35	0	33.8	46	0.36	32.5662		28.37	41	0	22.15	32	0	30.88		36.75	57	0	47.56	74	0	53.8275		48.63	66	0.27	55.09	76	0	61.29		41.52	60	2.09	47.8	68	0.45
PM06	E09	Gly-Met	GLY	MET		177.88	294	1.18	177.46	291	3.36	174.03	304	0	184.53	299	0.09	236.577		182.14	332	0.55	168.64	332	0	253.425		186.52	311	0	189.56	324	0	252.77		53.15	71	1.73	64.53	84	3.73	65.44		202.47	329	5.36	185.04	331	0.36
PM06	E10	Gly-Phe	GLY	PHE		52.24	77	8	51.89	71	9.82	30.24	44	1.18	47.44	67	0.45	50.2413		62.47	87	5.82	42.42	64	0.82	60.6525		164.39	269	0.45	162.26	276	0	217.683		92.6	124	5.45	100.22	135	3.73	108.365		88.58	117	9.55	61.16	85	4.82
PM06	E11	Gly-Pro	GLY	PRO		35.07	46	0.09	34.34	44	1.73	21.39	28	0.36	34.7	44	2.91	34.6675		30.79	40	0.27	18.09	25	0	28.33		40.61	65	0	26.83	38	0	42.61		62.81	79	0.18	75.82	96	1.27	77.6775		54.46	68	3.45	34.32	43	0.36
PM06	E12	Gly-Ser	GLY	SER		142.28	205	18.82	140.46	198	20.45	138.03	206	17	148.34	207	17.73	154.639		211.54	316	14.64	198.99	315	17.09	244.523		163.26	247	15.09	164.16	263	12.45	195.585		91.74	115	18.09	93.78	118	20.09	85.54		180.22	254	21.36	161.31	239	15.64
PM06	F01	Gly-Thr	GLY	THR		209.66	342	10.36	208.52	339	9.18	218.25	362	9.91	227.99	365	8.55	274.553		192.03	320	0.82	179.49	314	0.82	250.56		139.2	241	2.18	138.03	252	0.55	191.197		53.37	67	8.45	56.15	70	3.82	55.49		192.61	329	8.73	201.4	349	12.09
PM06	F02	Gly-Trp	GLY	TRP		32.78	45	7	29.75	40	1.55	21.5	30	0.45	27.42	38	0.27	30.7362		43.13	63	0	11.87	19	0	34.25		126.15	281	0	118.71	284	0	202.465		56.09	71	2.82	55.52	71	1.36	61.3125		51.41	68	1	53.93	70	1.27
PM06	F03	Gly-Tyr	GLY	TYR		28.93	36	6.55	27.47	36	1.36	12.06	17	2.27	32.53	43	3	25.8238		28.55	42	0	13.98	22	0	26.6325		40	78	0	20.38	44	0	45.595		56.49	72	0.82	65.64	84	1	68.6225		36.15	46	2	23.86	30	3.55
PM06	F04	Gly-Val	GLY	VAL		45.39	58	20.82	39.35	49	12.09	23.61	31	8.73	39.52	52	9.91	29.3438		38.75	53	1.91	29.19	41	3.64	37.715		140.29	252	3.91	137.84	277	2.18	198.732		64.32	81	9.09	73.29	92	10.09	68.0625		48.62	62	7.82	35.65	44	7.09
PM06	F05	His-Asp	HIS	ASP		105.2	177	14	101.98	180	7.27	72.77	112	4.73	100.81	159	8.73	117.415		158.62	199	1.36	171.15	213	1.82	183.852		238.18	338	0.09	200.53	300	1.73	268.267		242.48	347	7.36	221.58	322	9.09	275.035		176.91	254	9	143.92	200	11.55
PM06	F06	His-Gly	HIS	GLY		76.78	133	0	81.44	138	0.45	35.72	53	0.09	66.26	104	0	85.885		28.04	37	0	28.83	40	0	33.4675		146.69	225	0	77.72	149	0	149.602		190.87	347	0	183.95	329	0	262.705		132.49	201	0	97.81	141	0
PM06	F07	His-Leu	HIS	LEU		54.49	86	2.82	49.54	74	5	60.75	90	3.18	45.9	70	0.27	63.515		87.95	120	0	77.55	109	0	98.625		216.89	353	0	238.72	365	0	293.402		153.23	235	2.91	168.29	263	0.55	203.15		77.29	110	0.36	96.5	135	3
PM06	F08	His-Lys	HIS	LYS		15.92	23	3	15.68	22	3.82	7.9	14	0	14.85	21	0.73	14.9038		26.91	37	0	16.51	24	0	26.105		42.04	79	0.09	20.64	40	0	45.37		70.59	102	1.36	80.72	116	1	91.1475		32.51	47	1.36	21.64	30	3.36
PM06	F09	His-Met	HIS	MET		172.09	339	0	175.98	347	0.09	155.35	318	0.09	166.91	333	0.27	250.806		23.11	33	0	18.01	27	0	25.28		216.07	345	0	207.94	340	0	277.252		239.2	375	0.82	237.43	377	0.45	306.517		199.19	315	0.18	174.82	278	0
PM06	F10	His-Pro	HIS	PRO		40.33	55	1.73	35.44	47	1.55	31.44	46	0.27	39.95	56	0	43.005		52.5	71	0	47.14	63	0	58.41		79.22	131	0.09	71.42	129	0	102.61		108.86	143	0.73	119.89	158	0.45	131.847		74.87	101	1.45	61.35	82	0
PM06	F11	His-Ser	HIS	SER		150.83	274	4.82	135.62	252	3.18	92.46	163	3.27	126.33	227	1.64	174.425		43.36	58	0.18	36.76	52	0	47.44		173.19	262	0	136.32	232	0	200.877		179.68	313	3.18	160.52	280	3.45	229.98		147.3	227	2.82	96.25	142	1.55
PM06	F12	His-Trp	HIS	TRP		65.59	88	30.18	62.21	85	26.45	53.79	75	20.55	57.23	78	16.73	47.1225		49.41	64	19.18	46.94	60	18	36.4975		109.82	221	19.36	76.77	150	15.27	122.078		86.8	119	23.27	83.84	114	26.09	76.23		88.82	127	26.73	71.48	100	23.36
PM06	G01	His-Tyr	HIS	TYR		49.46	75	14.73	41.38	67	5.82	26.08	35	6.55	38.57	59	9.45	39.7963		58.94	79	3.55	46.08	63	3.09	58.435		187.23	331	1.55	171.45	310	0.09	249.1		120.67	191	6.27	116.06	180	5.91	145.843		71.32	104	8.64	58.42	79	10.18
PM06	G02	His-Val	HIS	VAL		97.31	156	31.36	78.82	145	6.36	27.08	39	3.09	68.25	120	1.64	80.8225		47.18	65	0.45	32.09	42	1.27	45.7075		208.87	322	1.36	106.6	169	0.73	200.567		186.97	304	6.73	176.13	288	5.36	232.725		168	262	5.64	113.45	173	5.18
PM06	G03	Ile-Ala	ILE	ALA		162.61	255	1.36	173.74	278	1	174.96	285	0.36	182.11	287	0.18	224.072		32.38	53	0	27.66	49	0	40.51		244.06	368	0	236.37	352	0	300.108		170.04	303	0.27	164.8	297	0.27	233.44		221.95	339	1	229.04	356	1.36
PM06	G04	Ile-Arg	ILE	ARG		237.27	342	8.18	234.47	339	6.09	203.98	300	1.55	230.22	332	2.09	272.887		121.65	318	0	119.4	319	0	219.512		244.83	361	0.45	239.63	353	0	299.385		253.63	363	4.36	248.95	359	5.18	301.375		250.51	362	5.09	236.06	340	3
PM06	G05	Ile-Gln	ILE	GLN		169.75	293	39.91	135.27	278	2.36	111.74	275	0.73	133.54	284	0.55	199.148		40.27	63	0.27	32.21	46	1	44.73		157.91	267	0.55	170.76	290	0.91	220.688		125.74	248	4.55	139.8	281	0.45	196.135		164.86	320	3.64	131.83	282	11
PM06	G06	Ile-Gly	ILE	GLY		124.32	362	7.27	101.18	340	2.55	91.59	343	1	100.4	333	1.45	221.366		25.18	37	0	10.49	18	0	22.6675		199.83	352	0	193.99	347	0	273.205		39.48	53	1.73	46.79	59	0.27	48.5675		103.91	325	1.55	85.41	285	1
PM06	G07	Ile-His	ILE	HIS		59.76	118	4.18	50.3	104	0.09	15.19	23	0	39.96	74	0	59.4562		74.64	98	0	61.59	84	0	79.5575		213.66	332	0	144.52	255	0	236.295		118.15	163	0.18	112.36	159	0.18	137.947		98.51	165	0	54.43	88	0.55
PM06	G08	Ile-Ile	ILE	ILE		37.87	71	9.82	30.53	53	5.45	10.44	17	0.73	31.49	52	0.64	33.7563		37.79	61	0.09	27.65	51	0.45	44.09		122.16	231	0.09	134.7	287	0	193.665		73.52	118	0.64	83.04	123	3.45	97.34		60.12	128	1.91	39.21	73	4.18
PM06	G09	Ile-Met	ILE	MET		132.69	235	5.73	135.41	241	9.55	140.46	256	4.09	137.93	244	2.18	184.921		31.98	54	0	33.63	54	0.91	42.9525		217.22	341	0.91	215.41	347	0.45	279.478		171.98	327	4.27	169.32	320	6	241.935		167.36	292	5.36	160.3	293	2.18
PM06	G10	Ile-Phe	ILE	PHE		49.01	81	5.55	43.05	68	4.64	39.66	60	4.18	49.92	73	5	53.115		43.57	62	0.27	49.44	70	3.09	54.5725		86.43	147	1.73	92.96	160	1.09	120.188		81.95	122	6.18	87.02	125	3.91	98.9425		72.91	108	10.36	56.98	86	5.09
PM06	G11	Ile-Pro	ILE	PRO		37.73	49	4.18	35.17	45	2.45	24.39	31	3.09	34.49	43	2.27	34.4725		30.55	40	0.36	33.97	44	0.64	36.63		82.11	176	0.36	46.26	96	0.55	99.6425		73.57	91	3.45	82.58	102	1.82	84.6475		55.45	69	4.36	35.72	43	3.45
PM06	G12	Ile-Ser	ILE	SER		200.38	322	33.55	188.09	316	29.27	184.12	306	29.82	193.99	320	27	223.912		63.45	81	23.55	52.78	73	25.45	43.0575		225.68	335	23.55	241.89	356	22.18	266.783		120.5	201	28.09	114.82	170	29.09	122.99		216.78	361	29.64	202.96	356	29.45
PM06	H01	Ile-Trp	ILE	TRP		74.65	141	14.36	75.59	139	15.73	71.32	138	13.82	79.24	146	19.45	92.26		48.93	73	6.73	45.82	70	7.91	52.1175		59.15	114	5.64	56.7	125	4.36	83.7125		85.11	124	14.27	83.87	119	18.27	86.725		87.47	155	21	80.72	149	13.82
PM06	H02	Ile-Tyr	ILE	TYR		51.13	71	16.64	53.54	74	15.73	31.36	48	12.45	53.32	75	13.55	42.5787		37.81	55	10.73	28.35	43	11.64	29.86		95.15	159	9	74.87	133	7.36	107.325		85.73	108	16.36	89.05	113	16.64	82.445		69.6	96	17.36	46.15	76	14.36
PM06	H03	Ile-Val	ILE	VAL		87.84	192	20.36	79.39	180	11.91	68.08	184	10.45	81.99	182	12.36	118.142		48.66	70	2.64	43.56	66	2.09	54.695		176.16	292	5.73	191.17	323	2.18	241.632		97.86	145	13.82	105.93	146	9.45	112.058		104.73	221	11.09	92.89	211	12.91
PM06	H04	Leu-Ala	LEU	ALA		201.1	276	25.27	194	269	16.09	193.17	271	13.27	203.05	279	14.36	218.54		64.1	114	9.82	73.73	165	7.36	95.6175		252.39	366	11.09	257.94	369	6.09	302.743		239.61	339	15.73	241.79	348	14.27	277.1		243.87	343	15.36	215.25	308	15.45
PM06	H05	Leu-Arg	LEU	ARG		225.62	307	18.27	214.71	297	8.27	205.43	283	8.91	216.53	298	7.45	245.181		211.87	334	1.64	224.69	342	1.09	276.78		253.18	354	4.64	255.33	351	0.64	300.738		278.92	379	10.82	282.06	384	11.64	319.765		258.16	350	6.36	243.98	332	8.45
PM06	H06	Leu-Asp	LEU	ASP		82.04	192	14.18	57.17	138	7.91	81.05	225	5.18	70.46	183	6.36	120.18		44.14	71	1.18	33.88	61	1.09	51.365		175.82	284	4.36	195.71	321	0.18	241.863		78.16	117	9.18	71.99	96	6.27	83.0575		103.89	255	8.27	87.16	234	7.64
PM06	H07	Leu-Glu	LEU	GLU		211.02	297	9.27	204.07	293	1.45	208.84	300	0.36	202.72	289	0.55	247.796		31.89	56	0.27	29.53	53	0.09	42.425		222.25	337	0	231.11	346	0	284.09		278.59	391	0.64	283.68	402	0.91	338.048		221.37	317	0.18	216.61	307	0.09
PM06	H08	Leu-Gly	LEU	GLY		199.75	320	8	189.65	323	4.73	207.77	384	4.64	196.73	327	3.73	263.217		24.81	35	1.09	12.66	20	0.55	22.2975		224.49	355	0.91	215.98	367	0.27	290.027		191.66	341	3.09	177.88	335	4.45	257.615		207.24	335	5	176.35	327	4
PM06	H09	Leu-Ile	LEU	ILE		88.94	180	29.45	63.54	143	3.18	48.94	124	2.27	67.94	141	1.36	98.1		82.57	134	0.36	66.08	117	0.73	99.3625		143.83	237	0.18	158.49	274	0.09	203.19		126.89	231	2.64	122.83	192	3.91	164.91		109.86	224	3.55	98.71	235	2.45
PM06	H10	Leu-Leu	LEU	LEU		175.28	274	8.73	169.7	273	7	186.33	301	3.91	177.73	281	2.09	224.325		44.25	72	0.09	51.92	80	0.82	61.5925		182.61	290	0.09	199.36	317	2.45	245.972		211.6	362	5.09	197.47	349	6	274.467		175.88	259	5.36	146.58	235	4.27
PM06	H11	Leu-Met	LEU	MET		219.73	307	14	240.89	337	14.82	233.09	335	9.73	246.07	340	11.09	269.938		105.74	233	5.36	93.39	214	4.09	156.803		267.92	378	8.18	268.31	381	5.82	316.808		264.36	390	8.73	266.97	394	12.27	318.332		266.75	362	12.91	238.86	339	13
PM06	H12	Leu-Phe	LEU	PHE		77.28	93	36.82	74.91	90	33.09	44.92	52	31	82.97	95	35.45	42.17		81.72	108	22.82	59.3	84	24.09	59.805		145.26	238	24.36	141.06	266	25.27	172.76		108.69	139	30.91	111.55	139	31.45	93.38		116.28	157	32.55	61.77	96	31.18
PM07	A01	Background				57.57	71	15.55	78.92	99	16.45	56.33	70	16	61.99	75	18.18	54.6763		55.05	72	4.73	48.67	65	5.73	54.95		61.32	80	11.09	57.15	75	7	59.3175		95.91	122	13.36	90.41	115	10.82	93.74		92.45	114	15.45	82.7	100	18.18
PM07	A02	L-Glutamine	GLN			162.46	221	1.91	184.64	250	1.18	157.69	213	3.64	167.79	226	1.55	195.752		184.68	277	0	174.13	264	0	224.952		214.91	315	0	206.67	297	0	258.395		250.26	335	3.36	245.08	337	0.09	290.105		231.68	309	0.64	249.49	338	2.18
PM07	A03	Leu-Ser	LEU	SER		203.12	294	1.91	233.27	331	3	207.87	299	5.09	206.82	296	3.18	255.585		174.39	359	0.09	198.71	372	0	275.975		245.71	362	0	245.8	353	0	301.627		259.84	362	1.45	261.73	370	2.73	311.303		211.64	300	1.73	219.68	311	5.45
PM07	A04	Leu-Trp	LEU	TRP		98.42	173	4.55	114.35	193	2.55	103.56	181	6.45	105.11	183	4.18	139.5		53.76	79	0	58.31	86	0.45	69.0375		122.07	226	0.64	115.85	210	0.09	168.12		158.02	273	5.45	143.91	265	0.73	206.893		127.94	214	2.64	116.63	201	5.27
PM07	A05	Leu-Val	LEU	VAL		89.58	174	0.18	102.87	190	1.55	89.57	173	4.09	87.13	174	2.18	133.019		37.48	56	0	43.65	63	0.36	49.8525		211.35	341	0.09	149.2	229	0.18	232.498		165.02	309	0.09	141.11	295	0.55	227.213		143.77	254	1.27	134.02	247	2.91
PM07	A06	Lys-Ala	LYS	ALA		63.35	98	4.09	103.18	163	1.64	62.08	97	7.82	56.49	90	6	86.7475		31.36	49	0.36	35.97	53	1.45	41.4225		18.82	45	0.55	18.21	37	0.27	29.3475		119.13	185	4.82	83.25	137	6.36	125.505		87.81	138	4.45	64.88	101	7.27
PM07	A07	Lys-Arg	LYS	ARG		26.36	48	0.09	26.87	45	0.36	22.12	32	1.09	27.53	46	0.73	33.665		23.24	33	0	21.45	31	0	27.1725		169.22	266	0	172.76	263	0	217.745		72.56	143	0.91	56.76	104	0.55	93.35		57.83	143	0.82	58.42	138	3.18
PM07	A08	Lys-Glu	LYS	GLU		34.89	62	1	41.86	73	0.36	34.62	61	4.82	32.33	57	2.64	47.3875		19.37	29	0	19.2	28	0.09	23.8425		17.96	50	0	18.8	43	0	32.44		52.71	88	0.18	49.86	83	1.36	67.6225		46.41	79	1.27	54.27	87	7.64
PM07	A09	Lys-Ile	LYS	ILE		22.09	34	0.64	27.38	40	1.18	20.41	31	1.18	18.56	28	0.18	26.88		23.08	39	0	22.93	39	0	31.0025		23.4	39	0	26.9	43	0	33.075		43.5	68	0.18	34.73	56	0.09	50.4175		23.29	35	0.27	28.39	42	1.82
PM07	A10	Lys-Leu	LYS	LEU		33.02	53	0.64	39.66	66	1.36	34.61	55	1.09	30.02	48	0.36	44.0538		28.01	41	0	28.49	45	0	35.625		34.51	57	0	41.51	68	0	50.255		56.49	91	1.09	51.44	84	0.64	69.8725		43.16	67	0.73	43.08	67	1
PM07	A11	Lys-Lys	LYS	LYS		24.04	38	6	33.51	51	9.82	23.97	36	10.09	24.8	37	8.27	24.99		39.85	54	0.64	36.39	49	4.55	42.22		26.31	39	1.27	31.32	47	1	34.7675		57.69	76	4.91	58.2	74	9.27	59.3825		41.78	60	3.91	41.36	58	6.73
PM07	A12	Lys-Phe	LYS	PHE		47.18	66	13.55	65.92	95	15.91	45.98	63	17.91	46.33	61	17.09	45.1912		46.77	64	9	45.22	64	10	45.4975		78.19	120	9.18	85.33	133	7.73	95.68		72.6	99	15.09	64.48	86	13.64	66.16		54.03	71	18.09	55.4	70	13.91
PM07	B01	Lys-Pro	LYS	PRO		36.29	48	13	53.57	70	15	47.69	68	15.55	37.67	48	15	36.5125		32.37	44	4.55	28.06	40	2.27	32.6975		36.76	57	7.73	35.66	57	4	40.745		60.31	75	15.18	56.53	82	11.82	54.96		53.96	69	13.91	52.03	65	14.27
PM07	B02	Lys-Ser	LYS	SER		54.47	93	0.45	65.55	114	0	49.94	85	0	46.47	78	0	73.1937		20.54	33	0	19.16	32	0	26.175		15.57	49	0	12.27	32	0	27.21		89.36	150	0	75.51	127	0.09	110.418		65.35	103	0	60.88	95	0
PM07	B03	Lys-Thr	LYS	THR		32.74	73	0.27	42.49	90	1.82	34.24	69	0	31.95	67	0	54.5325		23.93	36	0	21.29	33	0	28.555		35.25	59	0	39.73	67	0	50.245		113.08	232	2.09	116.98	234	0	172.965		37.89	56	0.64	40.25	59	0.27
PM07	B04	Lys-Trp	LYS	TRP		25.78	66	1.91	35.15	74	6.18	28.36	66	5.09	34.27	71	6.82	45.07		17.94	27	0	20.8	31	3.36	22.505		38.44	76	0.09	39.25	73	0	56.6225		41.47	63	5.45	36.66	58	0	47.0525		25.73	48	4	29.62	48	7.09
PM07	B05	Lys-Tyr	LYS	TYR		22.51	33	0.55	24.29	34	1.55	17.51	26	0	18.28	26	0	24.6788		25.68	36	0.73	21.65	32	0.55	28.1925		41.55	66	0	42.68	68	0	54.5575		46.14	60	0.91	41.81	56	0.09	50.4875		25.69	35	0	29.98	38	2.73
PM07	B06	Lys-Val	LYS	VAL		34.39	56	6.64	53.02	87	4.91	34.91	61	1.18	40.46	66	3.64	50.0075		19.23	27	0	14.36	20	0.64	19.8275		26.79	43	0	30.08	48	0	36.9675		70.03	110	3.91	65.91	105	6.55	82.505		47.55	70	4.55	53.58	75	9.91
PM07	B07	Met-Arg	MET	ARG		10.71	16	0	18.02	25	1.36	10.43	15	0.18	9.88	15	1.36	14.275		13.8	30	0	10.13	26	0	19.9825		10.82	20	0	15.57	29	0	18.8475		22.79	31	0.27	24.55	33	0.45	27.475		53.93	179	2	60.92	169	4.73
PM07	B08	Met-Asp	MET	ASP		44.73	110	0.91	46.56	101	1.73	29.3	65	0	28.28	61	0.09	60.0538		32.81	64	0	29.32	61	0	46.7825		198.76	331	0	210.52	336	0	269.07		42.55	65	0	42.33	62	0	52.97		66.75	176	0.36	61.4	134	0
PM07	B09	Met-Gln	MET	GLN		251.93	372	3.73	254.05	371	0.55	251.95	373	0.09	250.19	368	2.64	309.765		182.39	311	0	186.69	316	0	249.02		224.35	345	0	231.62	345	0	286.493		130.83	289	0	141.21	345	0	226.51		270.31	391	2.09	264.01	389	0.18
PM07	B10	Met-Glu	MET	GLU		113.69	296	0	132.83	323	0.73	99.37	285	0	94.02	267	0	201.184		34.14	60	0	35.71	61	1.09	47.1625		211.52	327	0	226.82	336	0	275.335		72.19	137	0.91	64.31	132	0	100.925		115.96	324	0	114.66	313	0
PM07	B11	Met-Gly	MET	GLY		38.39	57	7	71.41	137	8.82	32.59	45	1	33.99	47	5.55	52.2075		33.32	47	0.09	29.62	41	1	37.185		183.96	325	0	188.18	321	0	254.535		69.79	107	3.55	59.72	87	3.73	77.2375		57.99	97	4	56.42	85	2.45
PM07	B12	Met-His	MET	HIS		33.38	42	10.36	46.23	57	8.18	33.63	41	6.64	31.21	38	7.82	32.0562		84.61	126	3.09	86.61	135	6.55	103.235		183.12	337	2.55	197.26	345	4.45	262.095		101.93	131	8.45	79.09	104	8.18	95.685		84.62	143	6.82	85.25	123	13.18
PM07	C01	Met-Ile	MET	ILE		27.95	35	9.45	44.2	54	9.91	29.27	36	13.27	30.87	37	11.64	25.7162		73.79	175	0.55	72.28	170	0.36	122.317		26.88	46	3.18	29.61	52	1.18	36.4425		57.41	71	10	45.19	57	6.45	49.42		46.69	57	11.91	51.71	62	12.09
PM07	C02	Met-Leu	MET	LEU		142.45	244	0	147.61	242	0.27	151.09	257	0	145.24	249	0	197.229		146.97	335	0	155.36	349	0	246.583		177.27	295	0	186.32	305	0	240.898		115.21	203	0	55.44	100	0	118.412		159.42	262	0	163.22	294	0
PM07	C03	Met-Lys	MET	LYS		20.47	29	0	24.28	36	1.45	19.54	26	0.09	17.52	24	0.09	24.1913		28.65	45	0	28.74	45	0	36.8475		19.55	29	0	29.25	44	0	30.45		40.86	54	0.18	34.12	45	0.55	43.135		31.26	43	0.55	33.65	44	1.18
PM07	C04	Met-Met	MET	MET		136.28	272	2.64	143.53	279	1.82	133.95	271	0.45	142.01	273	6.91	203.396		104.28	271	0	102.81	277	0	188.773		191.04	326	0	201.47	331	0	262.377		37.2	68	1.09	32.02	53	0.64	46.695		168.5	341	0.73	185.49	369	5.36
PM07	C05	Met-Phe	MET	PHE		15.03	21	0.18	32.29	42	0.82	15.68	23	0	16.25	22	1.09	22.8863		34.9	69	0	38.59	78	0	55.1225		19.17	35	0	21.51	43	0	29.67		48.26	59	1	21.5	30	0.36	39.01		26.51	39	1.82	24.87	35	5
PM07	C06	Met-Pro	MET	PRO		28.16	42	6.27	39.16	58	3.27	25.64	37	1.09	25	35	3.27	32.765		15.03	21	0	16.17	24	0.27	18.91		123.95	226	0	145.13	263	0	189.52		48.62	69	2.45	36.69	70	1.18	54.2575		51.24	121	3.09	46.62	100	7.09
PM07	C07	Met-Trp	MET	TRP		134.81	258	0	146.67	268	1	134.45	257	0.27	136.66	262	1.64	198.969		37.65	81	0	34.68	76	0	57.3325		131.43	255	0	132.35	245	0	190.945		116.66	263	0	113.25	265	0.09	189.428		180.29	327	0	178.52	325	0.55
PM07	C08	Met-Val	MET	VAL		14.88	24	1.64	14.79	21	1.36	17.13	23	0.27	15.66	21	1.45	17.7525		36.68	89	0	38.57	98	0	65.5625		123.84	286	0	136.77	287	0	208.403		36.9	55	0.18	26.76	39	0	39.325		56.15	169	0.36	44.78	114	1.36
PM07	C09	Phe-Ala	PHE	ALA		166.25	270	0.27	199.15	306	1.27	175.6	283	0.27	170.12	273	0.45	229.82		157.74	326	0	169.43	324	0	244.292		210.59	345	0	208.95	337	0	275.385		208.27	327	0.55	190.73	328	0	263.23		220.04	344	0	218.18	347	0
PM07	C10	Phe-Gly	PHE	GLY		189.93	313	0	195.09	306	3.27	207.27	342	0	195.71	324	0.91	258.075		21.95	35	0	20.59	34	0	27.885		193.2	343	0	188.68	332	0	264.22		192.38	327	1.45	188.75	325	0.09	257.512		194.46	319	0	193.32	318	0.36
PM07	C11	Phe-Ile	PHE	ILE		65.61	175	0.18	86.45	191	3.45	63.49	157	0.09	58.07	142	0.91	116.168		75.67	127	0	78.26	133	0	103.483		161.44	285	0	172.87	287	0	226.577		176.06	337	0.45	158.72	324	0.45	248.495		194.35	332	0	188.44	325	0
PM07	C12	Phe-Phe	PHE	PHE		26.14	30	22.18	37.95	44	35.18	30.97	35	22.18	32.19	35	36.82	4.81625		52.6	72	32.55	49.22	69	17.09	35.885		48.91	122	25.73	68.4	177	26.27	78.0775		50.22	60	21.09	44.46	50	29.82	25.72		35.78	42	29.64	33.95	37	30.82
PM07	D01	Phe-Pro	PHE	PRO		62.07	164	9.64	60.07	153	11.27	61.88	163	12.09	54.2	138	10.73	96.0975		18.81	27	2.09	14.98	23	0.55	19.6275		153.84	272	2.91	144.05	246	1.36	201.833		98.61	240	12.64	80.37	202	5.55	146.155		93.06	252	13.09	103.39	270	10.91
PM07	D02	Phe-Ser	PHE	SER		226.16	329	0	245.82	350	0	225.63	329	0.18	229.59	332	0.45	283.24		151.77	349	0	163.95	346	0	252.68		214.42	332	0	228.49	338	0	278.228		242.12	352	0	237.99	363	0	298.777		258.69	365	0	258.83	367	0
PM07	D03	Phe-Trp	PHE	TRP		15.89	22	0	22.42	30	4.45	13.49	18	2.18	14.06	19	3.18	16.9075		19.45	41	0	20.02	43	0	30.8675		66.93	165	0	67.02	159	0	114.487		28.72	41	2	23.12	32	0.64	29.89		16.99	21	4	16.61	22	1.91
PM07	D04	Pro-Ala	PRO	ALA		43.74	63	6.91	56.38	80	7.36	42.61	62	4.45	45.3	59	9.18	49.5237		52.94	74	2.73	46.78	69	5.36	56.63		158.24	276	5	154.23	266	1.73	210.257		69.97	90	7	75.62	101	4.36	78.4675		72.03	92	10.45	61.08	74	14
PM07	D05	Pro-Asp	PRO	ASP		22.12	31	1	36.94	51	5.36	29.12	38	2.09	22.41	28	5	28.9638		24.19	35	0	21.64	28	2.09	26.1575		16.94	25	0	19.58	30	0.45	22.65		51.77	64	1.27	38.33	50	2.09	49.345		31.66	44	2.64	39.54	48	11.27
PM07	D06	Pro-Gln	PRO	GLN		69.19	137	0.18	80.65	151	2.45	77.37	149	0	74.72	145	0.36	109.741		80.04	157	0	72.3	146	0	113.835		137.77	239	0	139.42	237	0	188.298		40.73	50	3.09	21.36	28	0.36	33.2925		99.3	214	0.18	112.4	219	0.45
PM07	D07	Pro-Gly	PRO	GLY		27.98	40	2.64	42.17	57	5	29.82	39	1.09	33.16	42	4.45	35.5913		25.45	36	0.09	24.42	35	0	30.1675		27.21	41	0	32.84	51	0	38.0125		50.35	63	2.45	49.14	63	2.09	54.1025		42.23	54	3.73	43.52	54	4.27
PM07	D08	Pro-Hyp	PRO	??HYP??		15.48	22	1.45	18.76	27	0.45	14.65	20	0.18	16.6	21	2.18	18.3663		14.5	21	0	12.36	18	0	16.465		14.66	22	0.18	14.35	21	0	17.9125		41.74	51	2.27	24.01	32	0.36	35.8675		22.81	29	1.55	20.79	27	1
PM07	D09	Pro-Leu	PRO	LEU		26.75	61	0.45	40.76	68	0	21.81	36	0	20.92	38	0	39.045		23.16	38	0	23.27	36	0	30.1075		151.77	270	0	160.85	277	0	214.905		47.88	62	0	31.91	42	0	45.9475		48.99	104	0	48.06	106	0.09
PM07	D10	Pro-Phe	PRO	PHE		38.95	56	0.36	47.89	63	1.73	40.77	55	0.09	42.21	54	2.18	48.6375		50.82	71	0	43.55	62	0.09	56.7925		147.04	258	0	146.39	244	0	198.857		68.39	88	1.91	68.34	87	0.36	76.7925		59.72	78	1.18	54.81	71	0.27
PM07	D11	Pro-Pro	PRO	PRO		24.54	34	3.18	41.17	57	2.82	26.23	37	0.45	18.62	25	0.55	31.195		19.95	28	0	16.4	23	0.18	21.7475		19.08	32	0.18	24.77	40	0	28.8725		50.92	64	0.27	33.55	42	0.36	47.2975		31.23	41	0.27	26.04	33	0.36
PM07	D12	Pro-Tyr	PRO	TYR		36.1	43	12.55	48.72	59	13.36	54.71	119	10.73	41.17	49	11.91	44.1975		44.55	63	6.73	42.43	58	10.27	43.495		37.62	48	8.27	37.97	49	8.36	34.8275		71.24	86	13.09	59.4	71	12.55	59.09		49.44	59	12.09	47.94	56	13
PM07	E01	Ser-Ala	SER	ALA		92.96	158	1.18	95.08	151	2.45	107.58	178	6.82	108.49	174	6.45	128.909		143.99	247	0.27	140.92	248	0	194.838		193.33	308	0	195.07	299	0	248.85		56.57	72	6	45.19	59	1.18	54.6		134.14	230	4.73	139.85	225	6.91
PM07	E02	Ser-Gly	SER	GLY		34.03	58	0.36	45.44	62	0.36	30.75	46	0.45	29.91	39	0.27	42.7812		61.54	83	0	52.01	72	0.09	67.0875		109.23	249	0	101.6	225	0	171.208		101.43	128	0.45	96.27	133	2	113.445		54.93	74	0.18	49.06	61	1.18
PM07	E03	Ser-His	SER	HIS		17.87	28	2.09	53.12	78	6.82	20.22	32	1.09	26.97	37	3.36	33.3075		154.23	281	0	161.14	281	0.09	219.292		85.77	143	0	126.05	216	0	142.705		88.66	120	7.09	38.43	58	1.82	71.8225		46.19	64	3.27	39.93	53	1.45
PM07	E04	Ser-Leu	SER	LEU		139.11	217	1.09	157.15	245	1.09	144.42	223	1.82	147.6	229	1.45	186.425		196.69	310	0	194.74	311	0	253.107		202.55	315	0	204.32	311	0	258.217		36.59	48	1.45	35.44	45	1.91	39.5775		186.08	284	1.09	193.16	295	1.91
PM07	E05	Ser-Met	SER	MET		202.04	315	3.82	220.25	338	3.09	198.15	316	0	188.87	300	1.09	257.789		189.3	328	0	200.17	349	1.82	265.707		234.81	357	0	234.18	350	0	293.998		65.08	161	1.91	51.47	109	2.91	94.2275		232.49	360	7.73	232.39	365	3.82
PM07	E06	Ser-Phe	SER	PHE		40.98	135	3.09	21.84	36	2.18	11.91	17	0.27	15.79	20	3.36	35.085		24.7	44	0	24.84	45	0	34.635		146.95	302	0	172.57	313	0	233.63		35.49	47	4	31.76	44	3.09	36.0125		23.69	31	4.55	17.95	23	1.45
PM07	E07	Ser-Pro	SER	PRO		14.69	22	0	43.42	58	3.73	20.21	28	0	20.47	28	0.36	28.3287		15.21	22	0	8.8	14	0	15.0025		53.44	176	0	64.73	207	0	125.293		34.69	45	0	22.2	30	0.09	32.9225		21.81	32	0.18	25.92	33	2.18
PM07	E08	Ser-Ser	SER	SER		54.39	120	0.73	65.17	136	1.55	60.16	128	1.18	56.47	122	0.09	91.8838		62.28	119	0	56.7	113	0	87.745		153.76	277	0	161.12	269	0	215.22		25.07	34	0	26.09	35	1.09	29.49		66.3	136	5.09	81.68	166	0.91
PM07	E09	Ser-Tyr	SER	TYR		41.42	69	2.82	56.41	80	0.82	41.56	55	9.27	26.65	34	2.36	46.685		42.24	62	0.36	41.75	59	0.64	50.7475		139.73	278	0.18	149.07	280	0.09	211.56		85.85	108	0.55	74.47	97	1.55	90.28		57.42	78	0.73	55.78	73	2.73
PM07	E10	Ser-Val	SER	VAL		25.74	43	4.36	32.03	48	4.82	16.86	23	0	16.9	21	7	24.2662		26.62	38	0.82	23.63	35	1.09	29.8625		169.28	320	1.27	178.44	313	0.82	244.13		50.53	67	2.55	38.46	51	6.73	47.1075		26.31	36	1.91	28.45	36	0.27
PM07	E11	Thr-Ala	THR	ALA		18.27	28	1.36	28.23	36	0.18	16.79	22	1.09	15.29	20	0.82	22.2125		25.54	42	0	21.56	36	0	31.275		142.56	304	0	153.94	295	0	223.875		47.01	58	0.36	29.04	37	0.45	42.3525		23.98	30	0.55	20.78	27	0
PM07	E12	Thr-Arg	THR	ARG		55.23	72	17.73	63.56	83	16.82	67.06	120	15.45	55.46	68	17.64	56.1287		72.68	95	17.36	64.16	86	14.36	63.6		208.54	319	11.09	211.89	312	14.27	250.178		99.88	144	19.18	99.19	155	18.27	105.787		71.97	94	16.64	75.06	94	19.09
PM07	F01	Thr-Glu	THR	GLU		30.49	38	9.27	34.02	42	9.36	33.45	41	9	33.65	41	10.18	27.2512		55.04	81	1.18	50.96	76	2	64.16		40.06	67	2.91	39.79	71	0.36	52.8225		55.77	69	9	59.27	74	3.91	58.06		40.9	50	6.27	46.15	55	11.64
PM07	F02	Thr-Gly	THR	GLY		14.79	20	0.73	32.68	42	1.45	17.21	23	0.55	16.56	22	1.64	22.44		20.05	29	0	14.82	24	0	21.9675		23.51	51	0	32.07	79	0	46.395		41.13	52	0.45	30.41	39	3.09	38.865		21.83	28	0.64	18.69	24	0.64
PM07	F03	Thr-Leu	THR	LEU		24.63	39	5.91	26.72	43	1.36	20.05	28	1.55	20.29	28	3	25.7613		28.96	44	0	23.88	39	0	33.96		195.35	335	0.82	193.13	320	0	260.46		44.76	58	5.45	47.17	62	3.18	48.6625		27.06	39	1.27	30.78	38	3
PM07	F04	Thr-Met	THR	MET		35	46	7.64	44.75	61	7.91	33.38	43	7.82	32.93	42	14.36	32.8275		44.16	63	4	43.43	60	8.36	46.4675		129.03	247	7	136.15	257	4.55	186.525		65.77	90	12.09	58.31	79	7.82	63.32		52.59	67	11.82	61.5	77	15.45
PM07	F05	Thr-Pro	THR	PRO		27.21	37	8.36	35.49	50	8.27	26.81	37	4.36	23.44	31	8.55	26.1038		25.18	36	1.91	19.45	25	2.64	24.1375		47.71	108	2.55	54.17	126	0.55	82.42		53.4	69	3.91	41.17	52	6.36	48.7525		29.97	39	4.73	30.89	37	11.73
PM07	F06	Trp-Ala	TRP	ALA		143.48	247	0.09	159.74	267	0	160.13	270	0	162.29	270	0.09	209.905		179.53	326	0	175.87	328	0	252.35		201.94	337	0	205.23	329	0	268.293		193.85	313	0.09	196.57	314	0.09	254.265		172.21	288	0	184.46	295	0.73
PM07	F07	Trp-Arg	TRP	ARG		240.33	357	3.73	269.19	380	2.82	249.13	363	2.55	250.19	361	6.27	304.89		202.03	341	0.27	203.23	340	0.27	271.295		254.79	360	0.09	246.08	349	0	302.418		241.32	348	4.82	238.93	353	1	292.402		244.99	360	1.18	256.37	369	2.18
PM07	F08	Trp-Asp	TRP	ASP		62.67	170	5.45	72.97	188	0.91	59.49	170	0.45	60.44	168	1.45	116.876		20.95	38	0	24.19	55	0	34.535		104.65	271	0	112.67	272	0.18	189.99		77.28	162	0.36	63.01	145	1.18	111.052		46.36	97	0	43.67	87	3.55
PM07	F09	Trp-Glu	TRP	GLU		23.23	39	1.55	23.06	39	0	28.08	45	0.09	22.62	37	0	31.7138		26.61	49	0	23.98	48	0	36.8975		18.41	45	0	16.82	42	0	30.5575		39.8	60	0	54.93	94	1.18	61.5925		31.48	49	0	35.49	55	0.09
PM07	F10	Trp-Gly	TRP	GLY		106.78	259	1.27	132.25	279	0	121.44	293	0.55	116.38	283	0.27	198.336		78.03	210	0	86.4	219	0	148.357		160.51	315	0	157.56	304	0.36	234.088		136.24	231	0.45	113.16	210	0.45	172.15		126.38	253	0.45	130.49	258	0
PM07	F11	Trp-Leu	TRP	LEU		159.19	304	3	189.57	332	4.18	159.43	307	0.91	157.5	306	0	237.316		60.82	158	0	70.2	173	1.82	114.595		139.76	269	0	144.94	271	0.18	206.085		151.02	270	1.27	131.85	254	0.82	200.667		161.64	296	1.09	156.74	297	1
PM07	F12	Trp-Lys	TRP	LYS		102.31	156	24.18	133.79	201	22.09	115.64	173	21.45	110.87	162	23.27	121.576		77.17	127	20.55	87.52	153	19.64	91.0825		107.37	160	17.73	116.43	173	16	122.34		108.76	166	22.91	98.9	150	22.55	108.185		114.7	163	23.55	118.23	168	24.09
PM07	G01	Trp-Phe	TRP	PHE		23.78	36	7.27	36.32	55	6.82	24.83	35	8.27	24.65	34	8.36	26.0175		30.45	43	10	26.59	44	6.64	27.69		112.08	225	2.09	104.58	209	9.27	156.985		93.55	218	9	81.61	195	21.73	131.68		40.65	79	5.64	34.69	59	8.82
PM07	G02	Trp-Ser	TRP	SER		140.09	245	4.64	155.69	260	3.55	141.61	247	3.27	147.16	254	4.09	194.929		117.25	251	0.36	116.74	258	0.36	185.387		229.38	361	0.27	226.67	348	0.09	291.082		149.34	248	3.45	145.8	246	4.55	193.285		169.68	288	5	179.38	296	4.27
PM07	G03	Trp-Trp	TRP	TRP		19.34	32	2.45	37.86	68	3.36	15.35	26	0.18	17.57	29	1.82	28.69		12.88	22	0	14.73	25	0	18.6525		50.03	112	0	49.86	119	0	82.7225		47.82	85	1.82	31.62	61	0.91	55		25.07	42	1.45	19.22	34	0.64
PM07	G04	Trp-Tyr	TRP	TYR		117.05	226	6.64	125.72	239	5.64	120.45	234	9.36	118.1	231	6.09	169.485		36.71	68	1.55	35.71	74	4.45	50.605		138.64	268	2.36	131.66	250	1.73	195.025		130.16	248	5.09	120.08	239	7.09	178.22		91.65	176	6.27	88.68	173	8.82
PM07	G05	Tyr-Ala	TYR	ALA		191.38	303	5.55	213.15	325	2.09	196.81	308	0	194.62	301	11.18	249.42		168.08	295	0	149.58	254	4	214.665		246.8	376	0.36	244.13	363	0	307.303		224.11	351	1.45	218.52	349	2.09	283.887		243.95	376	1.36	236.58	371	4.73
PM07	G06	Tyr-Gln	TYR	GLN		197.01	303	4.27	212.59	319	2.09	209.19	319	0.18	208.63	314	5.09	257.392		173.6	297	0	182.98	306	0.27	239.755		220.03	354	0	228.74	349	0	287.942		219.23	342	3.27	211.81	335	1.64	274.56		133.77	209	0.27	233.84	354	0.64
PM07	G07	Tyr-Glu	TYR	GLU		120.83	202	0.18	139.56	223	0.09	132.48	216	0.55	126.86	210	0	171.141		64.72	196	0	82.89	229	0	143.153		143.03	248	0	152.18	251	0	198.553		175.95	285	0.09	162.91	277	0.09	225.125		147.88	246	0	151.26	252	0
PM07	G08	Tyr-Gly	TYR	GLY		167.45	288	4.55	180.54	307	2.82	178.87	311	3.18	170.78	296	2.27	234.255		41.39	130	0	51.58	165	0.55	96.7225		194.03	348	0.36	188.94	329	0	264.812		169.22	328	2.82	164.32	327	1.82	244.815		182.56	324	1.36	178.25	324	2.18
PM07	G09	Tyr-His	TYR	HIS		109.46	277	6.82	144.44	345	2.27	79.08	188	0.36	64.65	150	2.91	166.614		109.56	143	0.64	121.6	166	1.27	134.09		205.17	344	0.64	228.81	367	0.55	285.655		208.9	369	2.55	185.58	350	2.09	276.05		193.91	347	3.64	194.81	345	8
PM07	G10	Tyr-Leu	TYR	LEU		81.81	154	2.91	103.42	166	3.91	84.7	160	4.18	82.29	158	4.18	119.978		61.23	131	1.27	71.99	154	6.73	100.555		155.08	267	1.55	166.53	269	4.73	211.262		153.24	273	4.45	111.92	237	3.45	189.84		107.32	183	3.82	95.14	169	5.73
PM07	G11	Tyr-Lys	TYR	LYS		59.86	90	1.64	88.37	135	1.55	60.22	91	2.91	52.04	78	2.27	79.7212		40.23	67	0	48.72	83	0.45	59.5075		60.36	91	0	71.63	110	0.45	83.0175		86.58	134	3.36	68.3	105	3.09	95.24		68.75	102	2.27	72.96	104	4.45
PM07	G12	Tyr-Phe	TYR	PHE		44.39	52	31.18	54.65	66	28.91	44.17	56	27.09	47.33	58	31.91	23.0475		60.18	87	28.91	57.35	83	26.18	44.3325		179.94	308	26.91	186.49	300	22.36	218.968		84.03	127	31.91	64.12	107	30.82	64.1775		61.83	110	29.09	66.81	148	29.73
PM07	H01	Tyr-Trp	TYR	TRP		38.93	44	29.73	43.15	50	29.64	39.43	44	33.36	43.65	48	36.55	11.575		39.54	48	22.91	38.66	47	21.36	21.16		82.64	158	25.55	79.96	146	24.18	91.79		50.02	59	32.55	47.09	55	27.73	22.6375		45.12	52	34.91	40.36	46	29.82
PM07	H02	Tyr-Tyr	TYR	TYR		44.44	89	13	47.45	77	14.18	35.98	52	13.36	39.3	60	16.64	41.3462		44.41	63	8.73	39.42	61	8.27	43.4575		144.33	258	10.18	147.13	257	7.91	192.565		56.77	75	13.45	49.12	65	14.91	47.2925		102.42	222	14.82	99.46	223	14
PM07	H03	Val-Arg	VAL	ARG		109.74	248	7.55	105.26	247	10.36	109.16	277	9.36	103.6	258	11.91	172.42		34.95	57	3.73	32.21	55	5.36	40.24		246.47	371	5.55	245.02	357	2.91	300.642		53.29	69	11.27	48.96	63	10.09	47.8825		195.13	388	8	188.83	383	14.18
PM07	H04	Val-Asn	VAL	ASN		92.56	220	17	46.27	56	11.64	41.27	51	12.45	59.1	136	14.64	73.845		172.12	242	9.45	168.67	239	8.64	196.398		213.64	351	11.09	212.41	341	8.09	269.923		64.26	78	15.91	64.43	79	14.64	56.1525		51.6	67	12.09	53.33	64	14
PM07	H05	Val-Asp	VAL	ASP		47.85	128	7.36	30.56	40	2.36	27.34	35	5.82	23.44	30	6.91	39.6638		34.71	67	0.73	29.1	47	2.55	42.8125		77.17	228	0.55	107.17	269	0.73	169.695		55.63	70	3.55	32.61	41	8.55	43.76		33.46	42	5.45	24.14	30	7.09
PM07	H06	Val-Gly	VAL	GLY		35.63	51	9.18	41.86	53	7	31.69	40	5.27	31.75	39	8.09	33.1013		34.87	47	1.64	33.06	46	2.64	38.0925		182.66	337	1.18	186.67	331	2	257.743		62.83	78	9.45	51.26	64	5.18	56.7025		38.94	48	7.82	40.9	50	7.64
PM07	H07	Val-His	VAL	HIS		11.56	17	0.36	26.07	35	0.55	13.48	20	0.09	10.73	16	0.64	18.32		56.6	76	0	58.76	78	0	67.34		65.27	120	0	78.6	144	0	101.968		69.36	96	0.45	41.53	61	0	66.7425		21.67	29	0.18	22.14	30	0.91
PM07	H08	Val-Ile	VAL	ILE		22.28	29	4.36	29.52	38	1.73	26.2	33	4	24.44	31	5.09	25.38		46.34	77	0.27	44.93	72	2.45	58.7075		52.85	126	0.27	61.59	149	2	96.22		56.48	71	7.82	41.12	52	5.18	48.65		37.13	46	6.27	26.87	34	7.18
PM07	H09	Val-Leu	VAL	LEU		30.66	43	4.27	39.92	53	5.36	32.05	42	2.45	34.24	44	4.18	35.7888		38.58	54	0	38.1	54	1.27	45.53		173.68	312	0	192.11	322	1.45	249.218		63.63	81	7.91	56.92	74	3.09	63.3875		44.44	71	4	43.11	61	4
PM07	H10	Val-Tyr	VAL	TYR		29.15	39	7.09	35.09	47	2.45	29.54	38	5.55	25.9	33	7	29.065		39.75	58	3.09	36.63	53	4.27	43.165		156.23	289	2.45	164.46	288	1.36	222.512		54.22	68	6.64	49.65	62	5.55	52.3775		38.27	53	4.27	36.28	47	7.55
PM07	H11	Val-Val	VAL	VAL		30.52	37	13.36	39.46	46	12.82	31.68	39	11.36	28.01	34	11.09	23.5487		36.47	50	8.18	32.97	48	10.64	32.45		115.43	305	4.73	125.73	298	7.18	205.09		66.96	78	13.27	38.22	46	11.55	44.885		36.43	45	9.36	30.73	38	12
PM07	H12	g-Glu-Gly	GLU (g-)	GLY		60.06	78	30.18	80.46	112	31.55	63.44	82	32.18	59.99	77	33.55	44.7587		93.94	166	28.27	89.38	163	24.09	101.9		59.95	86	23	65.39	95	24.18	52.995		160.13	251	31.91	153.05	255	33.55	172.065		57.26	65	32.27	57.14	66	30.27
PM08	A01	Background				44.2	55	9.82	58	72	18.55	58.09	71	15	48.2	58	17.55	42.8312		51.72	68	5.55	50.89	68	5.27	54.2425		61.72	82	9.09	57.09	75	7.64	60.5925		95.72	119	16.55	79.81	101	9.45	85.8825		69.8	85	14.36	73.34	90	13.73
PM08	A02	L-Glutamine	GLN			154.91	209	3.09	161.88	220	2.45	147.57	200	4.73	153.97	208	1.91	178.866		173.05	261	0	175.65	268	0	219.425		208.47	307	1.18	189.95	275	0	244.515		216.04	297	0.91	248.7	342	1.91	274.525		249.88	340	2.09	256.04	348	1.73
PM08	A03	Ala-Asp	ALA	ASP		22.1	46	2	27.22	33	6.64	16.13	20	8.73	17.02	22	5.73	19.6638		24.75	43	0.45	32.16	55	0.36	38.3175		63.04	170	0.82	60.54	170	0.55	115.215		49.79	60	7.82	27.89	35	6.18	36.17		19.77	26	3.82	35.37	43	7.18
PM08	A04	Ala-Gln	ALA	GLN		160.41	220	5.36	162.75	225	7.82	163.49	222	7.45	167.43	228	4.18	187.435		205.1	293	0.73	207.22	299	1.82	249.81		218.17	316	0.73	220.58	315	0.09	267.027		64.4	81	3.18	58.39	71	4.55	64.8375		240.19	334	4.27	245	338	2.64
PM08	A05	Ala-Ile	ALA	ILE		72.75	138	0.27	78.91	143	3	79.62	146	5.55	83.31	152	5.09	108.219		116.74	220	0.45	121.92	232	0.45	172.215		164.77	276	0.64	170.14	280	0.09	222.368		64.88	82	2.73	64.93	80	4.82	69.1825		90.44	185	3.18	104.15	201	3
PM08	A06	Ala-Met	ALA	MET		152.86	231	5	156.25	235	7.18	169.55	247	11.36	159.21	236	4.09	191.449		132.41	282	1.27	125.45	273	2.18	201.485		229.87	347	2.73	227.86	337	0	284.072		78.56	110	4.55	73.76	101	7.64	84.74		209.62	312	5.55	221.57	324	4.91
PM08	A07	Ala-Val	ALA	VAL		21.26	29	0	29.95	40	1.45	33.8	62	3.45	24.27	31	0.27	32.61		44.92	68	0	44.13	66	0	55.7625		167.97	283	0	169.29	282	0	225.565		63.64	81	1.45	51.16	65	1.45	63.75		31.18	41	0.09	49.41	61	3.27
PM08	A08	Asp-Ala	ASP	ALA		12.89	18	0.91	18.73	25	1.64	13.72	19	3.18	14.29	18	3	15.2737		12.27	18	0	10.77	17	0.09	14.46		17.42	25	0.45	12.36	22	0	18.965		37.49	47	1.36	25.24	33	1.45	34.2725		16.5	23	1.45	31.89	39	3.64
PM08	A09	Asp-Gln	ASP	GLN		24.14	32	0.18	30.14	38	2.27	30.19	38	1.82	27.17	34	0.91	30.405		32.51	45	0	26.4	37	0	35.2275		29.67	42	0	22.55	35	0	32.305		62.62	78	0.27	57.39	71	0.36	66.9325		35.41	44	0.55	50.2	61	1.45
PM08	A10	Asp-Gly	ASP	GLY		21.2	27	1.27	27.58	35	0.64	23.78	31	0.09	21.24	28	1.91	25.87		22.63	31	0	22.08	31	0	26.6775		25.94	36	0	22.13	37	0	30.2675		49.41	63	0	48.84	60	1.73	54.4525		31.5	39	3.36	44.42	54	0.45
PM08	A11	Glu-Ala	GLU	ALA		30.46	41	3.91	38.78	56	11.45	36.88	46	6	33.16	40	7.64	33.035		64.22	94	1	61.84	92	2.55	76.245		53.91	107	0.82	47.19	89	1.27	73.225		56.27	70	6.45	53.67	66	6.36	55.075		40.4	49	7.73	50.29	60	8.45
PM08	A12	Gly-Asn	GLY	ASN		221.86	308	14.64	217.62	301	14.91	231.57	320	9.55	238.7	330	15.64	257.414		204.54	277	4.27	190.49	262	2.91	229.917		239.29	346	7.27	234.24	340	3.64	284.433		88.4	108	11.82	92.02	114	10.91	89.245		238.62	332	10.09	244.11	334	10.64
PM08	B01	Gly-Asp	GLY	ASP		21	27	8.27	35.61	43	16.45	28.27	35	11.18	25.01	31	14.36	18.1663		23.02	31	4.82	22.56	32	2.09	23.695		26.01	37	4.09	21.04	32	1.55	26.1925		53.72	65	15.82	43.67	54	9.82	41.2775		34.5	40	15.18	51.17	61	18.27
PM08	B02	Gly-Ile	GLY	ILE		77.38	144	0.18	87.16	153	1.18	74.35	141	0	75.11	143	0.09	111.515		101.24	205	0	113.51	223	0	160.688		126.67	234	0	129.74	233	0	180.852		46.94	61	0	41.21	54	0.09	50.7375		90.35	188	0	114.18	218	0.09
PM08	B03	His-Ala	HIS	ALA		25.71	40	0	55.05	100	0.18	26.78	41	0.09	28.96	44	2.64	44.4575		23.12	32	0	22.89	32	0	27.5025		193.39	307	0	183.7	295	0	244.773		199.02	356	1.55	135.7	245	0.27	233.02		88.53	132	0	149.87	223	3
PM08	B04	His-Glu	HIS	GLU		62.92	108	4.64	140.55	303	6.64	62.13	99	1.64	60.78	98	5.82	112.118		47.12	66	0	52.72	77	2.36	59.53		232.89	334	0.36	222.02	332	0.91	279.587		233.95	373	3.36	193.74	322	0.82	278.582		105.3	145	7.18	151.82	219	4.82
PM08	B05	His-His	HIS	HIS		23.38	34	0	32.19	44	0.64	29.69	41	0.09	28.31	39	0.64	33.6063		58.09	76	0	50.02	66	0.18	62.4375		106.36	185	0	101.35	180	0	143.178		107.37	142	0.27	100.32	136	0	121.282		60.51	83	0.55	80.42	110	0.45
PM08	B06	Ile-Asn	ILE	ASN		118.43	323	1.18	148.16	353	7.36	120.77	323	1.45	100.33	263	3.18	215.411		151.17	216	0	147.48	213	0.09	181.863		217.51	352	0	221.09	343	0	283.4		90.24	135	1.45	68.58	99	3	95.975		139.83	310	12.82	195.69	380	1.36
PM08	B07	Ile-Leu	ILE	LEU		68.33	152	0.27	75.32	158	5.64	75.02	163	0	76.2	166	1.64	114.844		46.11	72	0	48.16	75	0	60.3175		100.15	169	0	104.77	169	0	135.73		122.32	249	1.82	112.99	232	0	178.167		94.1	196	0	101.61	206	0.18
PM08	B08	Leu-Asn	LEU	ASN		234.53	330	0.55	239.79	334	4.45	227.44	324	0	227.53	323	0.09	278.766		148.32	215	0	154.29	222	0	184.903		236.35	342	0	242.71	339	0	290.015		255.3	391	2.45	236.14	376	0	313.38		254.06	357	0	264.38	370	0.18
PM08	B09	Leu-His	LEU	HIS		34.54	53	2.18	43.61	76	4.82	24.98	40	3	30	44	5.45	39.4062		79.3	111	0	137.32	199	0	131.655		194.09	286	0	204.29	295	0	244.845		114.19	175	1.18	88.55	136	2.64	126.525		98.42	146	0.55	140.11	209	2.45
PM08	B10	Leu-Pro	LEU	PRO		29.19	55	1.73	31.23	50	0.55	27.02	48	0	27.86	48	0	38.9675		15.74	23	0	22.2	31	0	22.985		83.73	160	0	76.31	147	0	116.76		54.41	70	0	44.19	56	0	56.15		35.08	72	0	51.99	75	0
PM08	B11	Leu-Tyr	LEU	TYR		87.66	166	11.36	87.97	164	4.91	87.83	175	0.82	88.76	172	4.18	123.332		29.09	47	0	30.05	54	0.73	39.675		139.45	243	0	141.53	245	0	192.245		134.38	297	2.55	117.82	266	2.27	201.39		101.42	195	1.45	107.06	205	0.18
PM08	B12	Lys-Asp	LYS	ASP		73.71	114	8.64	78.85	121	7.64	83.96	126	7	76.87	120	7.55	91.5987		43.79	60	2.45	42.67	61	3	49.135		88.3	138	6.27	35.6	54	3.73	73.975		105.92	173	6.27	106.37	172	8.82	131.773		94.56	151	4.82	114.62	168	10.91
PM08	C01	Lys-Gly	LYS	GLY		44.89	78	2.64	68.98	108	13.36	51.56	78	10.27	44.92	73	7.91	59.8687		30.22	43	1.27	31.27	46	0.64	36.6725		44.31	93	0.82	28.69	68	0.73	57.73		100.59	163	12.55	76.58	127	3.45	108.793		64.18	97	9.36	91.61	132	12.91
PM08	C02	Lys-Met	LYS	MET		35.39	53	0	60	90	0.09	41.8	62	0.55	35.43	53	0.09	53.6475		25.22	55	0	39.36	79	0	49.645		40.5	70	0	33.55	57	0	50.2625		60.15	86	0.09	44.88	64	0.36	63.5275		50.24	74	2	86.59	125	0
PM08	C03	Met-Thr	MET	THR		26.58	35	0.09	29.32	41	0.36	33.79	42	3	26.98	33	0.64	32.4387		37.46	55	0	33.91	50	0	44.0925		58.1	125	0	54.31	108	0	86.3525		57.04	70	2	57.65	72	0.36	62.9925		45.15	58	0.18	58.68	71	1.18
PM08	C04	Met-Tyr	MET	TYR		111.63	277	2.27	131.26	293	1.09	99.96	270	0.64	100.24	272	1.36	193.046		57.18	128	0	72.05	175	0	108.058		153.56	269	0	169.77	292	0	221.083		130.63	281	1.64	122.28	321	3.36	211.227		113.28	302	0.64	167.38	332	0.82
PM08	C05	Phe-Asp	PHE	ASP		190.59	289	2	201.98	303	2.27	195.52	301	0.18	188.36	290	1.09	243.541		54.82	80	0	56.94	84	0.27	68.8		210.13	318	0	223.51	336	0	271.91		181.24	330	2.36	160.41	308	0.91	243.273		238.24	372	1.18	246.11	376	2.09
PM08	C06	Phe-Glu	PHE	GLU		190.13	266	3.27	196.04	272	4.18	198.63	277	0.45	192.26	267	3	229.653		54.21	88	0	54.76	89	0.09	71.4425		175.21	265	0	179.65	261	0	220.215		232.73	339	6.18	242.08	355	0.55	288.842		234.87	322	2.55	239.05	326	0.27
PM08	C07	Gln-Glu	GLN	GLU		30.08	47	0	36.09	51	0	35.18	48	0	30.34	41	0	39.8362		38.03	58	0	35.07	56	0	46.775		112.49	206	0	107.61	193	0	154.775		66.93	92	0	67.49	93	0	79.855		46.79	63	0	60.35	80	0
PM08	C08	Phe-Met	PHE	MET		149.2	267	2.73	149.31	262	4.18	148.9	266	0.09	140.91	259	0.45	203.43		107.67	304	0	115.64	310	0	209.327		197.09	327	0	210.04	324	0	264.533		193.41	348	4.55	175.23	337	0.27	261		225.58	359	0.45	242.71	367	1.09
PM08	C09	Phe-Tyr	PHE	TYR		18.83	47	2.64	28.67	59	1.64	16.41	29	0.18	18.49	34	0.82	30.105		38.83	70	0	39.1	69	0	54.2325		141.44	253	0.09	147.01	260	0	200.312		101.6	236	0.73	89.21	239	0	166.093		66.68	244	0.18	88.96	234	1.45
PM08	C10	Phe-Val	PHE	VAL		113.72	197	2.18	132.95	212	0.64	125.42	210	0.27	116.43	195	0.91	161.815		41.19	63	0	42.07	67	0	53.315		201.54	310	0	215.75	326	0	263.322		189.31	333	0	177.87	315	0	253.795		192.74	303	0	213.05	315	1.45
PM08	C11	Pro-Arg	PRO	ARG		37.78	102	0.27	33.13	49	1.55	30.07	44	0.18	27.48	43	1	45.0575		24.85	35	0	27.2	38	0	31.2625		195.97	312	0	183.66	283	0	243.657		64.97	93	0.18	55.01	78	0.09	72.605		32.17	46	0.09	58.39	79	3.09
PM08	C12	Pro-Asn	PRO	ASN		42.54	54	9.09	42.13	54	11.09	46.83	59	8.27	45.51	62	11.73	40.7013		157.09	217	5.36	152.7	214	4.45	180.287		165.16	279	5	167.72	282	3.09	219.42		61.89	75	11	66.42	82	11.91	59.8775		47.07	57	9.09	59.68	75	12.45
PM08	D01	Pro-Glu	PRO	GLU		19.91	26	4.55	30.79	37	12.64	26.96	35	7.55	22.54	28	7.64	20.185		24.39	35	1	24.61	36	1.55	28.73		25.81	37	1	22.81	33	0.91	28.705		55.3	67	11.55	42.65	53	5.36	46.0375		30.03	36	8.45	47.53	57	13.64
PM08	D02	Pro-lle	PRO	ILE		35.87	46	1.91	37.16	51	0.36	33.98	47	0	33.62	45	1.09	40.3638		39.83	56	0	37.02	55	0	46.9625		117.55	200	0	118.85	202	0	159.6		76.7	97	0.91	66.15	86	0	81.0125		46.46	59	0.18	60.83	76	0
PM08	D03	Pro-Lys	PRO	LYS		9.26	14	0.91	14.07	20	2.91	12.66	18	0.18	9.86	15	0.64	12.9462		15.14	21	0	10.96	16	0.09	15.725		24.46	38	0	18.85	31	0	28.0775		36.17	47	1.27	30.56	40	1.09	37.2525		17.89	24	4.45	23.88	31	1.82
PM08	D04	Pro-Ser	PRO	SER		27.19	35	7.18	38.12	48	7.91	36.78	46	5.82	37.01	58	9.55	33.1525		35.29	50	1.09	38.33	54	0.73	43.495		103.78	227	3.09	93.34	215	2.18	157.14		73.28	92	9.09	59.89	74	7.55	66.4725		38.95	48	8.09	62.51	79	9
PM08	D05	Pro-Trp	PRO	TRP		18.22	24	5.45	24.05	37	3.73	20.15	28	1.55	19.97	26	3.91	21.0138		10.16	17	0.09	16.97	28	0	17.9825		86.42	187	0	88.83	200	0	140.562		27.41	39	0.64	14.52	21	0.27	25.0325		21.94	32	2.91	40.96	58	5.09
PM08	D06	Pro-Val	PRO	VAL		30.97	40	0.09	29.03	38	0.18	38.37	49	0	33.08	42	1	37.2362		38.46	54	0	37.26	53	0	45.68		144.56	251	0	144.66	247	0	196.805		62.68	78	0.55	65.63	82	0.09	71.7575		45.87	64	0	52.58	65	0
PM08	D07	Ser-Asn	SER	ASN		142.45	207	1.73	158.81	229	5.64	143.28	208	1.18	140.73	206	0.09	177.249		152.02	216	0	155.39	222	0	186.352		210.36	312	0	216.55	313	0	262.978		73.21	91	1.73	50.63	64	0.18	68.76		196.57	285	1.27	212.44	301	1.55
PM08	D08	Ser-Asp	SER	ASP		25.63	33	2.36	37.79	47	3.45	26.43	35	0.18	27.78	40	0	32.5787		30.22	45	0	32.36	45	0	38.145		73.38	196	0	67.64	190	0	131.755		61.65	76	1.45	44.91	57	0	59.16		34.94	43	0.55	60.44	73	0.73
PM08	D09	Ser-Gln	SER	GLN		146.34	209	0	155.67	222	1.27	147.13	209	0	150.37	212	0	181.119		158.58	233	0	170.86	251	0	203.36		172.12	253	0	177.68	255	0	214.45		37.16	50	0.09	24.33	31	0.18	35.4825		224.12	311	0	240.25	332	0
PM08	D10	Ser-Glu	SER	GLU		34.4	65	1.64	26.7	35	3.55	28.4	37	0	32.15	39	6.64	34.2563		33.61	47	0	33.26	48	0	40.4675		88.45	216	0	88.51	218	0	152.74		55.62	70	0.09	56.86	69	0.27	62.69		34.59	46	0.18	56.37	69	3.82
PM08	D11	Thr-Asp	THR	ASP		19.51	25	1.45	35.98	45	10.64	21.59	28	0	29.49	36	8	25.0512		29.78	43	0	28.59	39	0	35.0925		35.38	52	0	28.06	44	0.27	39.72		54.89	68	1.82	45.55	56	0	55.2		30.59	41	0.91	53.26	64	3.73
PM08	D12	Thr-Gln	THR	GLN		41.45	52	11.64	43.07	53	13.73	48.32	64	9.91	43.5	53	12.55	37.8425		45.64	59	5.82	43.18	57	4.82	45.885		155.92	252	12.18	168.57	269	7	201.782		66.67	82	10.82	70.15	85	12	64.545		47.84	59	9.91	60.91	74	11.45
PM08	E01	Thr-Phe	THR	PHE		22.47	29	0.55	33.14	42	4.36	26.36	33	4.09	24.26	31	3.45	27.0437		71.02	104	0	46.76	69	0.64	72.375		165.79	301	0	171.44	308	0	236.558		69.79	88	5.91	59.01	75	0.91	69.54		36.63	46	4.27	56.77	76	7.64
PM08	E02	Thr-Ser	THR	SER		21.06	30	1.82	35.76	49	0.18	26.01	41	0	29.56	38	0.45	33.1887		35.07	55	0	34.54	53	0	44.4025		137.02	252	0	149.35	270	0	202.093		75.14	99	0	59.79	77	0.36	77.5525		37.95	49	0.73	60.94	79	1.27
PM08	E03	Trp-Val	TRP	VAL		156.39	248	3.18	160.25	248	8	173.84	270	1.73	167.92	262	3.36	206.73		179.16	335	0	185.78	333	0	258.235		213.89	333	0	213.83	329	0	272.43		184.66	270	5.45	180.62	277	0.09	225.3		153.68	244	2.64	198.98	289	2.73
PM08	E04	Tyr-Ile	TYR	ILE		117.75	208	1.27	125.55	228	1.45	118.45	223	1.64	117.8	215	2.55	167.464		42.27	91	0	45.48	99	0	69.4375		165.96	282	0.18	174.93	291	0	228.382		167.96	325	1.91	149.13	310	3.91	235.113		118.16	226	0.64	139.84	261	0.55
PM08	E05	Tyr-Val	TYR	VAL		126.94	217	6.82	146.02	239	4.55	140.48	234	1.45	141.03	235	6.36	180.134		82.47	253	0	94.01	265	0.27	173.48		191.94	325	0	196.91	321	0.09	258.663		144.78	263	1.18	107.62	189	2.55	174.24		126.89	229	3.82	168.64	276	2.91
PM08	E06	Val-Ala	VAL	ALA		46.92	121	5.55	45.57	117	5.55	52.87	151	1.27	46.91	131	1.27	85.6238		44.97	62	0.64	31.84	49	0	46.6325		210.83	341	0	219.19	345	0	279.005		53.63	74	2.36	56.71	75	0.55	63.385		68.75	181	0.55	64.85	135	2.27
PM08	E07	Val-Gln	VAL	GLN		34.71	81	0.91	35.86	56	0.45	26.96	40	0	29.15	47	0.64	43.335		24.57	38	0	26.03	39	0	31.9		194.82	308	0	204.97	318	0	256.447		57.97	73	0.36	51.74	66	0	61.9975		61.92	180	0.09	94.29	199	1.45
PM08	E08	Val-Glu	VAL	GLU		36.28	105	0.09	20.37	26	4.73	30.14	40	0.27	23.8	31	0.09	37.7737		30.65	47	0	25.43	39	0	35.52		132.75	261	0	142.14	267	0	200.722		40.92	52	0.27	43.26	55	0	47.655		34.31	46	0	32.83	42	0.09
PM08	E09	Val-Lys	VAL	LYS		14.06	20	1.45	25.35	32	2.09	18.46	25	0.55	18.5	24	1.45	20.7812		26.41	37	0	22.22	31	0	29.1575		61.12	92	0	50.52	79	0	70.66		58.94	79	0.27	54.53	71	1.18	65.1375		28.9	38	0.55	52.53	69	1.27
PM08	E10	Val-Met	VAL	MET		70.7	232	8.45	72.44	218	5.82	76.04	227	6.36	68.1	219	8.45	140.64		36.81	66	0	36.02	61	0	49.9575		209	334	0	214.72	329	0.18	271.59		60.29	105	1.45	57.43	98	4.09	77.41		143.55	332	1.27	143.08	314	0.27
PM08	E11	Val-Phe	VAL	PHE		28.09	37	0	35.75	45	0.73	40.83	52	0.64	35.65	44	4.55	38.31		51.42	73	0	51.78	75	0	62.8		119.67	228	0	121.71	227	0	174.095		65.53	83	0.36	69.14	86	3	74.2375		43.32	56	0.73	65.37	80	14.55
PM08	E12	Val-Pro	VAL	PRO		29.46	34	17.55	41.98	49	19.82	35.13	43	15.64	39.58	46	23.91	20.5388		31.85	39	11.64	37	45	10.91	26.9425		108.79	216	21.36	105.47	203	11.73	141.765		66.95	79	17.82	55.22	67	16.73	49.7725		36.45	43	16.91	50.17	59	16.73
PM08	F01	Val-Ser	VAL	SER		78.31	215	7.36	67.62	181	7.64	78.81	231	8.09	67.29	193	6.36	131.644		36.19	55	0.91	30.79	47	0.55	41.515		220.17	341	1.64	230.5	344	3.36	281.418		57.08	71	9.45	54.01	68	7.36	54.1125		82.68	240	4.09	86.12	214	10.36
PM08	F02	b-Ala-Ala	ALA (b-)	ALA		25.35	32	1.64	28.28	37	0.55	25.09	33	0.27	23.26	30	0.64	28.4775		25.63	35	0	23.26	33	0	29.2225		34.12	49	0	28.24	41	0	38.09		57.92	73	1.36	57.73	72	1.55	63.7125		33.39	47	0.45	44.23	56	1.09
PM08	F03	b-Ala-Gly	ALA (b-)	GLY		19.95	28	3.91	22.54	29	4.82	18.52	25	2.36	19.7	25	2.55	20.0538		19.16	28	0.27	16.21	23	0	21.4525		24.67	35	0.27	18.48	29	0	26.6475		48.65	60	2.82	42.92	54	2.27	48.8425		25.41	35	0.73	36.48	49	2.91
PM08	F04	b-Ala-His	ALA (b-)	HIS		19.51	25	12.45	21.94	27	11.82	23.42	30	7.82	23.84	30	14.09	13.5388		31.74	41	3.18	26.65	33	2.73	30.1475		24.75	32	3.64	24.01	33	3.36	24.94		48.76	60	11.18	43.85	55	6.36	43.1325		21.66	29	10.64	28.98	37	10.64
PM08	F05	Met-b-Ala	MET	ALA (b-)		22.64	28	10.27	34.38	46	9	25.64	32	9.45	28.9	34	11.45	21.395		19.78	31	0.64	25.36	35	3.91	25.515		43.56	82	1.91	49.89	105	2.18	68.0625		52.02	79	7.64	56.25	79	5.55	59.9775		28.27	36	5	46.3	56	11.64
PM08	F06	b-Ala-Phe	ALA (b-)	PHE		26.68	35	0	30.38	40	0	35.19	46	0	28.45	36	0	34.7125		25.85	34	0	27.68	38	0	31.3825		33.07	46	0	36.71	47	0.09	40.645		58.84	75	0.55	51.39	65	0.27	62.1475		37.81	48	0	53.11	66	0
PM08	F07	D-Ala-D-Ala	ALA (D-)	ALA (D-)		21.53	26	6.36	28.19	37	2.36	19.68	25	2.55	19.04	25	0.27	22.29		19.01	26	0	13.99	20	0	19.75		20.81	29	0	21.56	31	0	25.5925		52.72	65	3.64	38.43	48	0	49.2175		23.15	28	5.73	45.97	56	2.64
PM08	F08	D-Ala-Gly	ALA (D-)	GLY		16.95	24	1.73	14.48	19	3.45	22.83	30	0	13.84	18	1.27	18.2775		13.74	22	0	10.26	16	0	15.5		14.57	22	0	17.46	29	0	20.7575		35.87	46	4.18	46.59	58	0.18	44.435		21.32	28	0.27	22.31	29	0.09
PM08	F09	D-Ala-Leu	ALA (D-)	LEU		49.08	94	1.55	49.63	92	0	48.89	91	0.36	50.13	92	0.55	70.2313		54.7	118	0	50.76	111	0	83.615		53.43	94	0	48.22	89	0	71.1625		51.74	65	0	46.05	58	0	55.1975		46.79	80	3.55	62.56	104	0
PM08	F10	D-Leu-D-Leu	LEU (D-)	LEU (D-)		18.38	29	2	37.27	49	0.82	30.94	44	0	28.9	40	1	33.7362		27.48	38	0	50.45	71	0	46.7325		54.48	75	0	50.23	70	0	62.4275		83.58	106	1.18	56.17	71	0	78.5975		31.42	41	0	87.23	115	0
PM08	F11	D-Leu-Gly	LEU (D-)	GLY		22.63	30	2.91	32.45	42	0.82	29.79	38	3.09	28.31	37	4	29.8225		21.15	29	0	23.19	34	0	26.835		39.62	55	0	28.43	40	0.55	40.4925		60.3	80	0.36	47.46	61	0	62.01		32.56	43	0.09	60.95	77	9.55
PM08	F12	D-Leu-Tyr	LEU (D-)	TYR		52.44	62	23.55	64.08	76	22.73	58.73	71	18.91	57.22	68	22.64	41.7338		53.55	66	19.45	60.69	76	14.36	47.15		71.61	91	16.73	60.63	77	13.55	59.92		93.39	112	23.18	101.86	123	20.36	85.7925		55.78	65	20.18	92.6	111	21.18
PM08	G01	g-Glu-Gly	GLU (g-)	GLY		26.31	41	5.82	40.21	63	6.27	26.57	40	5.27	26.17	39	5.73	32.0125		55.59	122	0.18	62.7	138	0	94.4825		39.09	65	1.45	30.91	55	0.27	46.64		132.03	226	6.82	121.25	237	4.82	173.25		21.33	28	2.64	42.64	53	8.18
PM08	G02	g-D-Glu-Gly	GLU (g-D-)	GLY		16.28	21	5.09	22.71	29	5.55	17.89	24	1.64	16.59	21	2.91	17.2587		15.2	22	0.27	15.57	21	0.55	18.0325		18.54	26	0.36	16.04	26	1	20.965		42.49	53	3.55	34.26	43	5.45	38.6875		17.98	24	4.27	31.66	39	6.91
PM08	G03	Gly-D-Ala	GLY	ALA (D-)		15.75	22	0.73	26.68	35	2.18	24.58	33	0.27	18.42	26	0.18	24.3388		19.43	29	0	20.08	28	0	24.1275		24.46	34	0	24.54	37	0	30		59.59	78	0	62.22	77	1.55	68.4325		29.23	37	0.18	52.42	67	0.45
PM08	G04	Gly-D-Asp	GLY	ASP (D-)		17.58	22	3.73	25.21	31	4.27	18.85	23	2.91	18.59	23	3.09	18.9037		20.05	26	0.09	18.63	25	0	22.37		24.44	32	0.36	16.73	23	0.55	23.5925		48.38	59	3.09	37.96	46	6.36	43.105		21.05	26	1.45	39.97	48	4.09
PM08	G05	Gly-D-Ser	GLY	SER (D-)		18.28	25	3.09	26.31	40	1	19.87	26	0.73	19.79	26	1.91	23.4763		23.09	32	0	23.85	33	1.91	27.035		27.88	38	0.09	27.22	37	0.45	32.255		46.38	61	5.55	41.21	54	0.27	47.7375		27.01	35	3.27	41.87	54	2.73
PM08	G06	Gly-D-Thr	GLY	THR (D-)		17.53	25	2.73	28.38	41	1.45	22.05	34	1.36	20.95	27	2.18	25.0587		22.57	32	0.09	24.45	32	0.91	27.255		28.33	39	0	26.82	38	0.09	32.9875		57.05	72	4.36	42.5	52	1.27	53.0675		25.78	36	0.36	50.21	67	1.91
PM08	G07	Gly-D-Val	GLY	VAL (D-)		10.26	15	0	8.89	13	0	11.47	15	0.18	10.78	15	0	12.375		10.37	15	0	8.66	14	0	12.0075		8.79	14	0	5.26	10	0	9.5125		26.72	34	0	26.94	34	0.09	30.365		12	16	0	17.15	23	0
PM08	G08	Leu-b-Ala	LEU	ALA (b-)		18.67	25	2.55	28.02	40	3.91	25.41	35	0.45	19.79	26	1.82	25.0562		20.95	29	0.09	19.29	28	0	24.26		32.14	46	0	22.18	34	0	33.58		57.51	76	3.82	46.96	59	0.36	57.7775		22.6	29	1.18	42.31	57	0.27
PM08	G09	Leu-D-Leu	LEU	LEU (D-)		48	68	3.36	45.9	64	2.18	61.83	86	1.55	51.4	69	3.09	59.2163		46.49	69	0	51.26	74	0.18	60.0975		68.04	99	0.18	60.59	87	0	78.5675		77.33	105	1.27	82.01	109	3.91	90.745		66.59	88	3	87.91	120	1.27
PM08	G10	Phe-b-Ala	PHE	ALA (b-)		27.69	35	8	31.02	41	3	40.47	53	6.55	29.08	36	4.36	31.1775		28.07	38	0	29.29	38	4.36	31.16		40.26	54	3.18	29.66	41	1.82	38.73		63.06	85	5	61.98	79	5.09	67.21		33.08	42	2.91	45.28	56	6.73
PM08	G11	Ala-Ala-Ala	ALA	ALA	ALA	29.21	45	2.91	31.34	40	3.09	29.02	37	0.91	29.78	40	2.27	32.8687		85.17	152	0	92.07	171	0.09	125.01		157.38	265	0.09	164.89	278	0	216.268		59.6	75	3.55	55.25	69	3.91	60.9825		33.78	43	0.73	58.58	71	3.55
PM08	G12	D-Ala-Gly-Gly	ALA (D-)	GLY	GLY	53.39	61	29.45	60.71	70	29.36	58.45	67	27	55.4	62	29.82	32.0838		57.41	68	25.09	57.4	69	20.73	40.0425		69.28	85	23.09	59.71	76	22	49.9475		88.3	104	30.45	83.23	95	30.91	61.9525		57.66	66	28.09	84.28	95	39.18
PM08	H01	Gly-Gly-Ala	GLY	GLY	ALA	109.89	178	9.36	117.37	176	12	122.68	197	16.64	119.69	191	14.27	138.384		189.22	315	7.73	197.32	324	8	248.525		147.26	241	6.09	146.4	244	6.27	188.485		80.49	99	13.91	65.95	83	14.73	67.79		120.59	202	12.45	161.35	240	15.18
PM08	H02	Gly-Gly-D-Leu	GLY	GLY	LEU (D-)	36.63	46	17.27	47.76	58	14	34.65	43	10.82	36.81	45	16.18	28.9112		37.39	47	5.55	42.79	54	8.18	38.435		50.46	65	9.27	41.27	55	8.18	44.2025		74.75	91	12.91	56.19	68	16.36	57.845		38.94	47	13	69.81	83	15.64
PM08	H03	Gly-Gly-Gly	GLY	GLY	GLY	44.29	64	7.09	49.18	67	8.36	44.85	63	10.82	45.51	63	9.18	46.2437		62.91	100	3.91	61.07	98	7.64	74.725		74.99	129	6.82	67.86	116	4.82	91.1425		72.26	88	14.27	55.56	67	13.73	56.705		47.34	59	8.91	59.45	75	9.82
PM08	H04	Gly-Gly-Ile	GLY	GLY	ILE	96.85	171	15.55	104.77	173	16.09	101.71	175	13.64	102.91	177	15.55	122.58		139.23	262	9.64	140.34	262	8.55	191.803		132.98	218	12.18	129.26	215	6.91	164.26		80.25	96	16	67.6	80	17.82	64.0525		100.14	193	14.82	123.77	215	15.45
PM08	H05	Gly-Gly-Leu	GLY	GLY	LEU	129.3	216	6.27	124.61	194	6.91	148.82	249	3.55	155.8	257	10.73	177.456		191.09	338	2.64	197.55	337	2.36	263.41		133.42	217	4	128.32	212	1.09	170.135		73.3	90	8.36	55.78	68	8.27	63.45		126.02	205	6.82	153.66	229	9.45
PM08	H06	Gly-Gly-Phe	GLY	GLY	PHE	22.17	27	6.91	27.42	34	9.82	23.28	30	4.18	24.95	31	9.27	19.9275		21.24	27	1.09	19.77	26	1.09	22.4125		130.83	271	2.27	118.39	247	1.18	190.075		43.7	53	6.82	34.12	41	9.09	35.005		22.16	27	5.55	38.79	48	8.45
PM08	H07	Val-Tyr-Val	VAL	TYR	VAL	70.62	126	3.64	68.97	124	0.45	69.25	129	0.27	74.86	135	1	98.3725		30.78	46	0.09	31.44	56	0	41.005		121.74	213	0	148.43	243	0	181.542		85.48	169	3	83.78	160	2.45	121.835		111.48	173	3.55	109.8	175	2.09
PM08	H08	Gly-Phe-Phe	GLY	PHE	PHE	69.16	87	72.27	42.91	58	23.45	38.54	56	31.73	60.97	67	59.82	13.1275		40.14	47	29.27	34.52	40	21.27	15.145		184.61	337	6.91	150.85	249	35.55	209.135		58.01	76	20.82	48.45	64	24	39.205		71.69	199	13	61.2	84	24.55
PM08	H09	Leu-Gly-Gly	LEU	GLY	GLY	29.46	38	5.36	33.34	43	3.82	33.71	44	1.36	32.25	40	6.27	32.52		38.51	57	0	41.41	61	0.09	49.43		106.73	195	0	104.35	195	0.09	150.22		66.84	88	4	56.81	75	2.82	68.2525		33.69	43	0.55	54.02	66	2.09
PM08	H10	Leu-Leu-Leu	LEU	LEU	LEU	132.92	209	5.18	110.88	167	3.18	132.97	209	1.27	140.69	220	6.91	161.167		85.28	131	0.64	89.36	140	0.09	111.05		180.26	276	2.09	184.38	284	0.09	230.07		212.32	341	4.55	203.66	336	3.55	269.195		146.14	211	3.55	178.46	246	3.91
PM08	H11	Phe-Gly-Gly	PHE	GLY	GLY	37.3	46	13	45.06	56	14.45	43.59	50	12.73	38.19	47	14.73	31.6625		47.12	69	3.27	46.88	67	7.18	52.27		95.84	183	8.27	81.77	161	3.73	124.403		74.23	98	14.64	64.77	83	11.36	67		40.29	49	9.82	61.39	73	10.55
PM08	H12	Tyr-Gly-Gly	TYR	GLY	GLY	43.01	48	29.45	56.77	66	30.18	44.55	50	31.45	42.61	47	32.45	18.8525		40.32	47	24.73	41.54	49	21.91	21.145		90.67	173	23.73	77.38	153	21.27	101.013		63.9	73	30.82	56.04	63	34.64	31.255		42.97	49	30.55	57.38	66	30.09
[truncated: 8 more columns]

## Sheet: Figure 2
PM plate	PM well	Nitrogen Source	AA#1	AA#2	AA#3	RM8-WT-1-A	RM8-WT-1-M	RM8-WT-1-B	RM8-WT-2-A	RM8-WT-2-M	RM8-WT-2-B	RM8-WT-3-A	RM8-WT-3-M	RM8-WT-3-B	RM8-WT-4-A	RM8-WT-4-M	RM8-WT-4-B	RM8-WT-FINAL		RM8-cup9-1-A	RM8-cup9-1-M	RM8-cup9-1-B	RM8-cup9-2-A	RM8-cup9-2-M	RM8-cup9-2-B	RM8-cup9-3-A	RM8-cup9-3-M	RM8-cup9-3-B	RM8-cup9-4-A	RM8-cup9-4-M	RM8-cup9-4-B	RM8-cup9-5-A	RM8-cup9-5-M	RM8-cup9-5-B	RM8-cup9-FINAL		RM8-ptr2-1-A	RM8-ptr2-1-M	RM8-ptr2-1-B	RM8-ptr2-2-A	RM8-ptr2-2-M	RM8-ptr2-2-B	RM8-ptr2-3-A	RM8-ptr2-3-M	RM8-ptr2-3-B	RM8-ptr2-FINAL		W303-WT-1-A	W303-WT-1-M
PM03	A01	Background				33.16	41	13.27	43.39	52	15	23.33	29	11.82	25.58	32	13.09	21.6325		39.71	48	10.27	44.72	55	8.82	34.89	43	14.09	17.14	24	0.91	29.88	41	2.82	30.354		30.86	38	13.45	21.59	28	7.36	21.6	27	5.55	19.9617		26.9	36
PM03	A02	Ammonia				210.42	286	0.91	205.34	277	1.55	221.41	300	1.27	215.72	291	1.64	249.521		271.4	359	1.45	262.78	350	8.55	244.83	328	2.27	235.54	314	0	248.49	334	0	292.354		192.29	265	0.64	194.06	265	0.73	199.01	271	0	230.77		201.48	287
PM03	A03	Nitrite				11.32	15	3.45	9.13	14	1.91	10.13	14	3.36	10.9	15	4.55	9.115		14.05	19	2	21.91	26	6.82	16.25	21	6.73	11.81	17	0.09	4.48	9	0	12.92		9.68	13	4.45	1.24	4	0.18	1.76	5	0.09	4.53		8.6	14
PM03	A04	Nitrate				17.89	23	1.91	23.35	30	4.36	15.93	20	3.55	21.5	26	6.18	18.2087		24.36	31	3.09	37.45	44	14.09	26.15	32	3.45	15.46	22	0	25.19	48	0.09	26.411		16.72	22	2.45	13.97	19	0.36	8.56	12	0.18	14.665		26.2	36
PM03	A05	Urea				191.07	277	1.55	194.33	280	2.45	199.96	292	1.36	209.39	304	3.45	241.269		248.55	354	0.36	242.82	349	10.36	251.88	364	2.91	213.83	308	0	221.49	322	0	284.827		178.06	258	4.45	167.25	244	0.18	176.69	256	0	212.083		205.63	315
PM03	A06	Biuret				26.51	32	7.45	19.47	25	6.09	27.05	35	5.36	22.33	28	7.82	20.24		35.35	42	13	39.68	47	13	36.06	44	9.09	23.89	32	0	16.78	26	0.36	27.186		29.27	36	11.09	13.16	18	0.82	14.66	20	1.27	17.5583		29.95	40
PM03	A07	L-Alanine	ALA			106.81	174	0	105.03	169	0.09	104.33	172	0.45	109.66	176	0.45	139.354		122.26	190	0.09	136.86	211	5.55	105.88	171	0	101.21	162	0	110.81	176	0	147.572		108.88	177	0.55	104.46	169	0	89.51	146	0	132.475		161.37	341
PM03	A08	L-Arginine	ARG			180.3	247	0.64	183.69	250	1	175.49	243	1	172.46	236	1.73	209.903		243.62	324	0.45	237.28	319	5.55	240.78	326	2.45	199.52	268	0	224.32	305	0	267.062		169.77	237	1.27	149.37	206	0	165.65	226	0	192.298		197.36	293
PM03	A09	L-Asparagine	ASN			191.73	266	0.18	191.27	265	2.73	212.8	299	0.09	216.93	303	0.36	242.376		235.64	316	0.55	214.6	292	8.73	239.64	326	0.91	225.14	303	0	203.59	284	0	261.921		172.34	246	1.18	160.62	226	0	172.08	240	0	202.59		234.09	353
PM03	A10	L-Aspartic Acid	ASP			189.18	269	0.45	192.43	272	1.55	185.49	261	0.09	188.36	264	0.27	227.093		217.42	307	0	212.23	305	5.73	214.93	306	0.64	180.81	255	0	204.92	298	0	248.861		181.78	263	0.18	172.76	249	0	180.96	257	0	217.417		226.06	338
PM03	A11	L-Cysteine	CYS			24.56	31	9.45	22.68	29	10.82	20.61	27	6.64	20.49	27	9.64	16.1525		28.3	36	10.36	28.97	36	10.64	23.14	30	11.36	19.63	28	0.55	21.11	34	1.55	21.625		17.1	22	8.73	12.98	18	3.45	15.57	21	3.55	13.025		16.49	22
PM03	A12	L-Glutamic Acid	GLU			154.27	212	11.09	155.41	211	15.45	148.85	205	11.09	155.32	211	12.09	169.176		171.69	232	14.45	181.26	241	37.45	163.8	225	15.18	142.35	196	6.36	157.88	220	5.09	177.388		47.1	66	13	141.8	197	8.09	147.77	205	7	124.482		207.78	304
PM03	B01	L-Glutamine	GLN			184.59	245	15.18	178.93	237	16.45	175.1	233	12.45	183.13	242	13	195.574		244.06	316	14.36	219.72	295	8.18	237.75	313	15.09	213.92	284	4.64	217.72	292	3.45	254.167		166.23	224	13.91	153.25	206	7.91	158.36	214	6	177.223		194.55	289
PM03	B02	Glycine	GLY			46.47	105	0	52.15	115	0.36	32.46	82	0	35.09	82	0.09	68.6612		78.22	153	0	83.09	154	3.64	54.38	115	0	44.95	104	0	61.92	137	0	97.826		43.1	96	0	38.2	93	0	39.45	89	0	66.4583		38.09	111
PM03	B03	L-Histidine	HIS			5.63	13	0.91	6.68	13	2.45	36.01	67	1.64	24.5	50	0.55	25.5875		15.07	26	0.09	15.6	23	1.36	26.33	48	0.82	94.5	135	0	21.59	43	0	44.359		12.09	27	0.73	3.13	10	0	6.88	17	0	12.5533		8.03	20
PM03	B04	L-Isoleucine	ILE			84.22	156	7.36	77.74	147	2.09	81.99	158	1.18	90.35	171	3.45	117.267		110.26	192	0.18	117.19	195	16.82	107.95	190	3.45	86.52	152	0	101.79	177	0	138.881		81.06	155	6.18	70.28	138	0.91	74.41	140	1	106.542		102.02	238
PM03	B05	L-Leucine	LEU			127.58	219	4.64	122.42	209	6.09	136.19	237	5.18	145.75	255	1.36	177.173		183.88	302	1.09	177.38	293	12.91	182.24	306	3.09	154.61	245	0.45	189.04	310	3.91	230.025		125.57	219	7.91	108.13	190	0.73	124.55	214	0.64	160.082		128.37	257
PM03	B06	L-Lysine	LYS			14.12	19	5.18	15.06	19	4.64	11.56	16	1.18	20.48	27	5	13.7775		19.36	26	1.18	21.94	29	2.09	19.88	27	4	11.52	18	0	12.2	22	0	19.24		18.24	24	1.45	8.53	13	0	4.36	8	0	12.1483		35.84	49
PM03	B07	L-Methionine	MET			166.26	290	3.27	166.38	290	7.55	163.62	287	3.36	174.29	304	0.45	226.534		198.1	315	3.09	191.89	314	6.55	181.61	302	2.36	176.05	297	0	201.6	328	0	248.125		158.28	282	2	155.48	282	0	157.92	276	0	217.653		67.85	187
PM03	B08	L-Phenylalanine	PHE			138.09	223	0	140.29	233	0.82	164.08	271	0	151.54	247	0	195.8		184.49	284	0	176.81	273	1.91	167.15	268	0	142.2	230	0	151.03	239	0	211.188		140.41	233	0	127.7	216	0	137.56	232	0	181.112		162.1	269
PM03	B09	L-Proline	PRO			100.26	163	1.55	95.09	161	5.45	108.47	182	0.55	115.96	188	0	137.333		126.84	209	0	119.53	191	3.18	124.36	202	0.18	92.69	160	0	108.83	187	0	151.455		101.06	176	0	87.86	146	1.18	86.64	151	0	124.09		157.92	324
PM03	B10	L-Serine	SER			192.06	276	0.18	179.23	263	0.09	189.37	275	0	185.3	270	0	228.675		228.14	310	0.73	222.35	306	5.82	228.5	321	0	223.2	307	0	218.78	299	0	265.087		179.19	264	0	162.31	243	0	166.8	250	0	210.883		179.16	282
PM03	B11	L-Threonine	THR			131.96	227	6.64	129.96	233	6.55	131.28	239	1.09	134.91	236	3.27	178.499		176.86	291	5	157.55	267	5.91	176.52	304	3.64	146.98	240	0.09	151.83	265	0	214.744		117.3	218	1.73	110.54	207	0.27	114.78	208	0.55	161.473		155.03	314
PM03	B12	L-Tryptophan	TRP			115.02	210	13.45	104.44	194	18.64	114.93	219	7.45	115.33	218	6.82	149.75		127.96	226	13.36	135.65	229	38.36	120.3	224	12.91	117.08	211	7.09	107.86	206	6.18	154.905		103.41	204	11	92.48	188	9.27	92.35	182	7.82	132.957		160.94	306
PM03	C01	L-Tyrosine	TYR			123.06	170	101.36	117.44	161	100.36	117.63	180	64.36	108.5	169	49.55	64.4188		124.43	175	90.73	142.32	192	107.45	123.34	179	72.36	101.02	138	71.09	108.2	153	88	57.701		120.76	166	104	103.88	151	85.64	117.35	158	93.55	39.665		206.69	342
PM03	C02	L-Valine	VAL			84.13	139	0	86.47	142	0.18	90.36	155	0	94.87	157	0.09	118.534		98.82	155	0	111.3	172	3.27	103.27	164	0.18	86.26	139	0	105.16	166	0	129.391		85.46	147	0	82.02	137	0	86.55	142	0	113.298		153.52	299
PM03	C03	D-Alanine	ALA (D-)			6.98	11	0	6.48	10	0.18	7.01	11	0.73	3.41	7	1.09	7.36		14.94	20	0	18.67	25	1.09	17.59	22	3.82	6.32	11	0	10.61	26	0	16.233		7.17	11	0	1.26	3	0	0.94	3	0	4.395		6.95	12
PM03	C04	D-Asparagine	ASN (D-)			12.26	16	1.27	10.41	14	6.27	11.56	16	0.27	12.32	17	0.27	11.6738		15.76	21	0.27	26.23	32	8	16.82	21	2.64	7.02	11	0	19.86	57	0	20.589		13.4	19	1.45	4.16	8	0	2.8	5	0	8.05667		137.95	237
PM03	C05	D-Aspartic Acid	ASP (D-)			14.83	20	0.27	15.23	20	2.09	16.06	22	0.73	15.79	22	0.09	17.4387		20.19	27	0.73	30.39	37	4.73	23.96	30	3.55	15.45	22	0	22.7	46	0	25.669		14.44	20	0.09	7.01	12	0	7.67	13	0	12.3133		15.8	25
PM03	C06	D-Glutamic Acid	GLU (D-)			15.99	22	1	17.44	23	5.36	19.98	26	3.55	19.3	25	1.91	18.1388		23.64	30	4.45	26.15	32	13.09	25.12	32	5.09	15.33	22	0.18	17.2	35	0	21.284		13.06	18	2.55	10.46	16	0.64	8.83	14	0	11.8517		18.13	27
PM03	C07	D-Lysine	LYS (D-)			2.34	5	0	6	10	0.18	21.67	29	14.36	8.21	12	4.09	7.1175		14.43	21	0	19.69	26	0.45	11.28	17	0	7.21	13	0	5.05	13	0	14.676		4.42	9	0	0.28	1	0	0.05	0	0	2.45833		15.31	23
PM03	C08	D-Serine	SER (D-)			31.06	42	2.36	19.59	30	0.91	32.06	43	1.73	22.33	34	0.36	30.415		54.42	74	0.36	49.39	68	1.73	45.45	63	0.18	33.11	48	0.09	30.88	47	0	50.855		20.4	31	0.09	11.18	19	0	11.41	20	0	18.7917		5.82	13
PM03	C09	D-Valine	VAL (D-)			15.98	22	0.18	9.39	12	4.18	20.46	27	1	12.61	19	0	15.965		21.11	28	0	28.4	35	5.45	20.94	28	0.18	11.52	18	0	10.8	22	0	21.247		11.17	17	0	5.93	10	0	2.78	7	0	8.94		17.97	27
PM03	C10	L-Citrulline				62.05	128	0	62.87	134	0.45	65.07	129	0	78.61	161	0	102.465		80.58	149	0.18	70	140	0.91	86.02	173	0.09	60.1	126	0	58.83	128	0	106.913		66.96	137	0	57.74	127	0	54.16	124	0	94.4367		141.05	289
PM03	C11	L-Homoserine				29.63	65	1.09	22.77	51	1	30.33	67	0.82	30.96	73	0.09	45.4612		39.94	79	1.45	36.29	64	6.91	36.8	77	1.55	29.19	74	0	25.38	63	0	50.48		62.09	150	0.36	17.18	43	0	15.97	40	0	54.6267		3.11	6
PM03	C12	L-Ornithine				182.69	265	10	181.64	263	11.45	163.6	237	10.18	177.26	253	9.73	205.059		254.8	353	12.45	251.67	349	30.64	237.08	334	11.36	220.28	307	5.91	238.22	335	5	274.935		160.18	248	10.45	171.63	253	9.73	182.09	268	7.36	203.817		208.94	330
PM03	D01	N-Acetyl-L-Glutamic Acid				98	150	11.27	101.31	154	12.18	105.94	163	10.73	95.73	148	8.64	116.297		123.6	186	11.27	116.94	179	17.64	117	181	11.91	89	137	1.27	110.88	173	2.18	132.492		107.23	166	12.91	86.78	139	5.27	84.03	133	2.55	112.76		119.47	203
PM03	D02	N-Phthaloyl-L-Glutamic Acid				50.53	72	0	53.8	76	0	49.63	75	0	54.42	78	0	63.6725		61.79	86	0.09	61.35	86	0.91	58.15	82	0	44.45	65	0	51.24	74	0	66.798		46.34	68	0	42.08	62	0	39.9	58	0	52.72		56.67	87
PM03	D03	L-Pyroglutamic Acid				11.86	17	0.82	13.98	19	2.91	13.19	17	2.45	14.21	20	1.73	13.8		19.73	27	0.18	23.84	31	5.64	26.89	34	2.73	12.61	18	0	15.7	25	0	21.667		12.06	17	0.91	5.92	10	0	4.73	9	0	9.405		13.78	22
PM03	D04	Hydroxylamine				7.42	10	9.36	6.2	9	9.73	4.75	8	6.36	2.22	5	2.27	-0.35625		2.71	6	3.45	9.54	13	8.91	6.29	9	10.09	0.1	0	0	5.18	8	4.27	0.632		3.91	8	9.55	0.36	1	0.73	0.19	1	0.82	-1.92		0.58	2
PM03	D05	Methylamine				14.75	19	4.55	19.22	24	7.36	20.28	26	4.45	21.14	27	4.45	16.2237		32.58	40	5	29.64	38	3.27	32.1	39	7.64	22.69	33	0	15.61	29	0.18	27.942		18.68	24	3.73	5.13	10	0	4.82	9	0	10.4783		18.99	25
PM03	D06	N-Amylamine				8.56	13	1	7.45	11	1.09	29.62	35	9.09	18.22	24	1	15.3063		12.51	17	0.82	11.28	16	0.36	22.24	28	1.55	24.63	30	1.91	4.98	11	0	16.834		7.57	11	0.27	1.75	4	0	0.93	3	0	4.66833		14.09	20
PM03	D07	N-Butylamine				9.66	13	2.27	14.07	18	5.18	26.02	32	8	22.22	29	5.55	15.2462		18.26	23	5.91	16.22	22	3.09	29.31	36	6.45	15.34	23	0	9.16	18	0	17.939		10.53	15	1.73	2.18	5	0.18	0.95	3	0.09	5.19		20.82	28
PM03	D08	Ethylamine				10.33	15	1.18	14.17	20	3.27	22.54	30	1.09	24.1	32	1.73	19.1975		19.81	25	6.45	19.31	25	2.82	26.92	34	2.09	17.88	27	0	8.67	16	0	19.689		11.25	16	1.45	7.27	12	0.18	2.86	6	0	8.48		20.15	27
PM03	D09	Ethanolamine				17.48	23	1.36	13.21	19	3.55	16.75	23	2.91	13.65	20	3.18	15.5113		16.87	22	0.55	9.44	14	0.09	19.89	26	3.09	16.03	21	0.09	6.6	12	0	15.623		11	16	0.18	0.01	0	0	2.88	6	0	5.69167		12.34	17
PM03	D10	Ethylenediamine				40.34	49	2.27	29.23	37	3.82	51.44	72	5.18	60.3	86	1.91	49.8638		61.14	78	2.36	64.57	76	6.27	81.14	108	8.55	44.63	68	0	31.7	42	0	62.078		35.1	43	0.45	24.14	32	0.09	26.22	33	0.09	31.9133		56.16	82
PM03	D11	Putrescine				24.19	30	4.45	21.64	27	11.18	22.31	31	0.64	21.81	30	2.55	21.2937		31.8	40	2.36	29.2	38	0.82	30.41	39	2.27	18.21	25	0	23.28	33	3.45	29.01		20.83	27	3.55	12.44	18	1	7.17	11	0	13.7833		24.44	33
PM03	D12	Agmatine				29.66	36	13.45	26.48	31	14.36	28.74	35	11.18	30.17	37	11.18	19.2063		33.56	41	13.36	38.96	45	23.18	34.22	40	12.91	22.89	29	6.45	18.39	24	4.09	20.702		27.46	33	9.73	20.24	25	8.55	15.13	19	4.55	14.725		27.89	35
PM03	E01	Histamine				15.82	21	3.82	15.99	21	5.09	18.85	24	6.55	13.7	18	4.64	13.525		16.87	22	3.64	29.08	34	23	22.46	27	9.73	12.34	20	0.09	10.84	19	0	14.069		15.22	20	5.36	3.57	7	0.73	3.11	7	0.27	7.77667		10.68	15
PM03	E02	b-Phenylethylamine				4.81	8	0	4.78	8	0.36	6.6	11	0	7.38	11	0	7.60625		8.4	12	0.09	11.41	17	0.45	9.14	14	0.55	2.68	6	0	11.49	26	0	11.592		4.26	8	0	3.02	8	0	0.44	2	0	4.28667		9.86	16
PM03	E03	Tyramine				11.85	16	3.64	14.33	18	7.09	18.1	24	3.45	9.32	14	0.09	12.13		14.8	20	0	24.43	31	6.73	13.36	18	5.64	5.86	10	0	3.39	7	0	12.314		9.58	14	0.64	2.69	6	0	0.71	3	0	5.86667		9.37	15
PM03	E04	Acetamide				27.39	43	0.73	16.09	21	1.91	15.62	20	0.64	19.68	25	1.18	22.3625		29.53	35	7.27	27.79	34	0	24.92	32	3.18	17.25	25	0	29.44	62	0	29.603		17.48	22	2	8.25	12	0	6.48	10	0	11.8217		16.77	24
PM03	E05	Formamide				14.41	19	3.91	45.77	63	5	22.16	29	3.09	23.39	33	3.45	27.3562		26.78	34	4.45	37.56	48	4.64	30.14	37	5.18	20.03	28	0	30.07	59	0	32.208		14.29	20	0	33.51	47	2.91	41.44	57	0	34.21		25.96	38
PM03	E06	Glucuronamide				25.07	35	5.36	75.05	100	7.09	24.25	37	0.91	29.63	38	7.55	40.27		43.65	57	7.09	45.69	62	6.45	32.59	41	7.55	29.98	40	0	28.31	41	0	37.902		30.34	42	5	53.39	74	0.55	32.4	45	1.91	42.8983		26.28	38
PM03	E07	D,L-Lactamide				21.67	28	2	24.2	32	0.73	22.26	29	0.64	22.41	31	0	25.4775		31.34	40	0.09	26.61	33	0	32.89	40	4.55	17.7	26	0	28.41	70	0	33.665		23.08	30	2.82	13.15	19	0	13.07	18	0.27	18.0533		16.12	23
PM03	E08	D-Glucosamine				10.65	15	3.18	11.2	16	0.27	13.81	21	0	9.46	14	0.09	13		20.43	26	2.55	25.73	33	5	22.77	28	0.45	9.59	14	0	13.39	23	0	19.991		11.44	16	1.73	5.28	10	0	4.32	7	0.27	8.62667		11.03	17
PM03	E09	D-Galactosamine				12.88	18	0.36	18.34	26	4.73	25.08	35	0.82	18.92	25	1.27	20.6025		21.22	28	1.45	27.3	35	4.45	23.96	30	3.91	14.88	21	0	12.7	20	0	21.446		11.03	17	0	12.63	22	0	13.75	20	0.27	15.8583		18.14	27
PM03	E10	D-Mannosamine				25.95	35	3.73	26.18	35	11.55	34.07	48	6.64	29.08	43	3.73	28.125		34.33	46	6	46.56	63	6.91	39.65	52	9.91	30.77	40	2.55	28.91	46	0	37.652		31.16	41	7.27	25.29	38	3.36	37.54	55	4.55	31.2883		31.14	45
PM03	E11	N-Acetyl-D-Glucosamine				15.45	20	0.45	12.55	17	1.36	21.46	27	3.09	20.31	26	1.55	18.3612		21.79	28	0.82	29.06	38	1	24.71	31	0.73	15.98	22	0	8.27	14	0	22.771		13.4	18	0.45	3.86	7	0	3.64	7	0	8.60667		17.69	24
PM03	E12	N-Acetyl-D-Galactosamine				33.74	39	18.91	31.64	36	19.09	32.98	38	16.64	37.07	42	22.27	17.0738		43.56	51	18.09	47.34	55	21.91	42.66	49	20.55	30.93	37	11.27	28.86	35	11.91	25.285		32.94	39	18	26.02	32	13.09	19.36	23	11.27	14.26		33.08	40
PM03	F01	N-Acetyl-D-Mannosamine				20.53	25	7.36	21.34	25	12.36	19.25	24	5.64	20.64	26	8	14.38		24.35	30	7.36	31.61	37	15	25.45	30	9.27	16.24	23	0.45	15.32	22	0.27	19.027		20.94	25	8.73	8.44	13	1.09	8.58	13	1.64	10.6567		16.75	23
PM03	F02	Adenine				17.6	23	1.82	17.03	22	3.64	16.51	23	2.27	19.16	25	3.09	17.7125		20.29	28	0	23.33	30	0.64	23.19	30	1.45	17.44	24	0.27	17.45	23	0.09	23.18		14.3	19	0.55	11.86	17	0.45	12.73	18	1.73	13.9817		27.23	38
PM03	F03	Adenosine				10.35	14	0.91	9.79	13	4.09	10.05	14	0.55	10.06	15	0.64	10.4812		22.88	31	0.64	22	29	0.91	16.79	21	4.18	7.7	12	0	6.53	10	0.36	16.67		10.42	15	1.18	4.13	8	0.09	2.45	5	0	7.29		10.79	17
PM03	F04	Cytidine				18.27	21	13.82	16	20	11.64	20.43	25	11.27	20.66	27	4.18	10.815		28.09	35	9.55	25.27	31	4.36	25.71	29	14.82	19.48	25	3.45	21.32	31	3	20.047		18.17	22	10	10.48	17	3.36	3.02	6	0	7.60833		22.32	31
PM03	F05	Cytosine				95.44	162	16	89.52	162	4.45	96.25	175	3.64	108.14	192	6.55	127.384		97.6	164	4.64	111.99	206	0	120.5	217	4.27	99.6	170	0	106.79	181	0.45	145.578		94.14	180	2.91	87.5	162	2.55	90.85	161	0.18	126.918		190.32	316
PM03	F06	Guanine				56.57	74	23.36	41.81	56	13.36	18.66	33	0.09	39.71	53	15.55	33.5037		36.1	56	7.09	62.08	81	24	46.76	64	15.27	43.83	55	15.55	54.49	69	28.09	38.826		46.77	60	19	42.44	51	21	38.74	48	14.73	26.575		24.79	37
PM03	F07	Guanosine				18.7	24	8.09	19.54	24	4.55	93.42	99	108.82	13.41	17	22.82	2.56375		23.44	30	3.36	23.54	30	8.73	17.03	20	15.27	28.84	45	60.27	13.98	23	0.55	7.843		22.79	33	15.36	14.03	21	0.09	13.34	20	0.73	15.7333		93.07	95
PM03	F08	Thymine				23.43	28	10.36	17.48	21	11	14.13	23	0.64	26.71	34	10.18	15.4187		22.52	30	10.91	47.6	58	15.91	26.01	31	12.36	16.31	21	1	20.21	26	10.18	19.795		32.06	41	5.18	8.43	15	0.18	12.97	19	0.55	19.08		15.15	26
PM03	F09	Thymidine				13.73	19	1.27	8.8	13	0.45	11.05	15	0	14.06	20	2.09	13.38		17.85	23	0	35.75	50	0.09	25.29	32	1.09	10.61	16	0	11.78	18	0	23.788		8.67	13	0	3.64	7	0	2.11	5	0	6.57		13.71	20
PM03	F10	Uracil				20.48	26	1.18	18.68	24	5.91	25.99	31	4.45	24.51	29	6.55	20.4375		26.38	31	4	37.32	45	11.36	25.89	31	5	11.59	16	0.55	18.65	26	0	22.703		24.23	29	3.09	15.87	22	0.45	5.49	10	0	15.685		21.04	28
PM03	F11	Uridine				21.84	28	3.82	11.09	16	0.64	21.86	30	0.36	22.18	30	0.36	21.3212		20.45	26	2.18	25.14	32	8.36	31.66	39	5.09	14.26	21	0	7.39	13	0	19.86		9.59	14	0.64	7.97	15	1.73	7.51	12	0	10.0517		18.01	25
PM03	F12	Inosine				39.11	44	24.18	34.94	39	24.64	36.46	42	20	39.16	45	21.82	17.2987		45.63	53	22.82	35.97	42	16.36	43.77	50	20.73	36.8	44	17.82	27.64	33	14.73	22.691		33.36	39	20.45	29.82	34	20.64	22.08	25	19.09	11.2133		40.71	49
PM03	G01	Xanthine				60.14	64	58.18	59.03	64	54.27	70.97	75	56.18	94.46	99	86.45	9.555		83.38	89	77.27	67.23	76	59.55	99.28	105	85.91	83.26	88	71.09	49.68	55	42.64	12.293		63.44	68	61.45	42.42	47	39.82	46.76	51	45.45	3.60333		85.44	91
PM03	G02	Xanthosine				16.07	21	5.18	14.21	19	4.09	14.71	20	0.73	19.78	24	5.73	14.6662		23.47	29	6.55	18.87	26	0.73	26.79	33	9.91	19.22	24	4.27	13.77	21	0.09	19.202		14.01	18	3.91	9.09	14	1	8.09	13	0.91	10.2783		16.11	23
PM03	G03	Uric Acid				25.62	38	0.82	21.82	33	1.73	24.58	41	0.55	25.02	37	0.27	29.915		42.62	58	0.18	42.24	58	4.27	31.34	43	1.27	28.46	42	0	33.87	50	0	41.803		23.03	36	0.45	15.76	25	0	17.58	26	0	23.895		26.94	41
PM03	G04	Alloxan				53.93	75	16.18	46.44	68	7.91	46.31	68	10.55	51.73	74	14.18	48.2263		55.13	76	11.55	57.02	80	6.64	55.53	77	14.73	43.12	65	4.27	49.55	90	3.45	56.705		49.14	70	10.27	37.75	57	4.91	35.24	56	1.18	44.275		48.81	72
PM03	G05	Allantoin				118.66	234	1.64	113.84	228	5.09	145.25	265	2.45	130.56	240	3.36	181.274		253.21	399	1.91	237.89	381	0	257.99	408	0.27	229.94	357	0.18	233.45	361	0	311.378		118.65	243	0.27	119.46	236	0.18	124.24	240	0.45	179.935		196.57	321
PM03	G06	Parabanic Acid				140.17	206	4.36	135.36	197	3.09	136.37	203	0.64	132.58	186	5.36	163.7		196.84	271	0.55	167.15	243	0.82	187.86	272	5.55	143.21	206	0	176.13	250	0.18	209.899		128.34	192	0.82	110.92	163	0	124.55	182	0.55	149.845		114.73	175
PM03	G07	D,L-a-Amino-N-Butyric Acid				57.34	144	0.09	51.85	137	0	45.4	120	0	56.88	149	0	95.1637		72.9	167	0	58.21	142	0	69.06	163	0	59.61	130	0	59.17	141	0	106.195		47.39	150	0	42.28	122	0	48.14	136	0	90.9683		8.19	18
PM03	G08	g-Amino-N-Butyric Acid				198.75	295	0.64	201.77	294	7.09	205.45	302	2.91	202.9	294	1.55	246.184		250.3	354	4.18	243.5	355	0.09	249.55	358	3.55	199.78	289	0	233.99	334	0	285.152		184.86	279	0.36	182.37	271	0	182.97	267	0	227.697		141.36	303
PM03	G09	e-Amino-N-Caproic Acid				11.78	16	4.18	12.75	17	7.09	11.89	17	1.91	16.98	23	3.64	11.6		13.94	20	1.45	14.55	21	1.45	15.98	22	3.73	12.38	21	0.55	8.59	15	0.27	14.954		10.25	15	3.27	9.38	16	0.36	5.28	10	0	9.445		12.99	20
PM03	G10	D,L-a-Amino-Caprylic Acid				20.73	28	13.09	23.06	31	16.64	37.67	45	24.82	34.32	38	24.18	12.5425		23.78	30	9.36	13.34	20	3	30.21	35	22.45	25.56	30	17.45	14.17	20	7.55	12.246		19.41	27	9.36	18.53	24	10.27	19.01	31	9.73	10.8283		103.17	246
PM03	G11	d-Amino-N-Valeric Acid				82.67	143	3	79.71	137	5	91.85	155	1.82	96.31	162	1.73	115.552		107.71	181	2.91	96.74	173	1.64	111.87	189	2.73	93.48	156	0.09	87.1	157	0.09	133.8		75.92	136	1.91	69.29	129	0	69.42	129	0	100.518		122.14	256
PM03	G12	a-Amino-N-Valeric Acid				51.84	88	29.73	50.35	79	31.91	55.41	96	28.09	53.39	96	27.82	41.8588		56.97	98	29.36	37.76	68	15.64	51.73	84	30.09	89.23	215	23.36	85.97	224	19.82	77.416		43.4	61	27.82	61.26	127	25.09	49.7	102	26.64	47.18		36.56	50
PM03	H01	Ala-Asp (2x)	ALA	ASP		39.66	71	12.45	29.74	37	12.91	31.46	41	14	32.53	41	10.64	27.9237		237.01	323	16.55	230.65	325	14.73	232.71	324	11.82	210.54	293	2.82	228.63	318	5.73	261.924		28.21	34	13.18	19.15	26	5	22.52	28	10.27	16.3933		40.66	60
PM03	H02	Ala-Gln (2x)	ALA	GLN		173.77	234	12.82	173.94	235	15.55	165.2	228	5.82	174.78	236	10.73	191.356		218.26	288	14.55	204.42	282	1.73	204.73	277	10.27	185.95	253	6.18	204.41	274	6.45	231.337		165.06	228	12.45	159.42	218	8.55	157.18	213	9.18	178.73		197.9	286
PM03	H03	Ala-Glu (2x)	ALA	GLU		95.92	173	7.91	100.71	175	10	97.88	174	5.09	99.96	176	5.64	129.399		196.91	270	5.18	187.66	263	3.18	196.96	273	8.09	164.12	231	2.09	206.56	284	2.18	223.171		90.35	171	5.45	82.48	161	3.73	94.22	168	2.73	123.212		136.37	247
PM03	H04	Ala-Gly (2x)	ALA	GLY		121.53	197	13.18	124.83	199	16.27	119.78	196	9.27	121.54	195	9	147.405		247.99	362	14.55	234.73	354	14.45	240.37	360	12.18	210.05	311	4	227.52	343	4.09	279.216		115.71	189	13.09	109.02	180	10.36	119.35	194	8.18	139.8		168.74	275
PM03	H05	Ala-His (2x)	ALA	HIS		26.48	43	5	27.09	42	7.73	35.88	61	3.64	32.67	53	4.64	34.89		85.21	141	5.73	92.67	153	6.64	113.11	184	7	131.73	201	1.82	73.1	135	0.09	126.732		30.64	45	5.18	22.86	35	2.36	24.5	41	1.55	29.7467		88.69	130
PM03	H06	Ala-Leu (2x)	ALA	LEU		165.24	247	6.36	156.04	237	8.36	163.58	247	6.27	168.96	249	6.18	197.428		216.44	320	7.09	186.32	289	3.45	209.54	311	6.27	184.42	271	1.09	195.58	297	0.36	244.38		132.3	200	3.73	130.59	193	1.45	136.73	203	0.09	163.897		213.96	339
PM03	H07	Ala-Thr (2x)	ALA	THR		180.73	292	0.36	170.08	270	0.64	144.94	232	0	174.11	275	0	217.107		277.71	413	1.18	264.51	405	4.36	272.2	412	0	238.76	348	0	253.79	380	0	325.387		170.91	281	0.36	158.42	261	0	166.53	268	0	217.603		218.16	346
PM03	H08	Gly-Asn (2x)	GLY	ASN		230.27	327	5	135.12	192	9.45	226.38	324	4.73	220.24	312	1.73	240.646		293.1	395	3.18	275.02	383	8.09	290.91	398	2.09	263.19	361	0	255.72	359	0.45	324.634		222.13	324	6.64	210.29	303	2.36	218.06	312	0.82	261.163		205.78	289
PM03	H09	Gly-Gln (2x)	GLY	GLN		192.68	275	1.64	197.65	280	5.09	198.7	285	2.91	194.26	275	1.18	234.586		252.93	346	2.82	227.43	322	6.27	242.23	336	1.64	220.04	305	0.91	235.53	331	0	279.486		182.53	266	2	181.34	264	0.36	189.34	272	1.91	224.488		232.28	357
PM03	H10	Gly-Glu (2x)	GLY	GLU		85.84	162	6.91	88.21	168	6.82	98.8	179	6.18	93.86	172	3.91	125.014		197.67	281	3.64	183.39	267	10.64	186.68	269	4.82	170.33	244	0.27	189.78	274	0.55	222.305		82.93	168	4.82	76.28	157	3	92.14	171	5.82	117.728		135.09	250
PM03	H11	Gly-Met (2x)	GLY	MET		211.93	343	12.73	211.92	344	13.27	217.74	350	10.73	218.49	346	7.09	269.435		285.4	409	12.18	262.38	399	11.55	281.18	410	10.27	249.15	365	4.36	253.05	369	4	319.846		197.31	332	10.73	192.47	323	7.45	198.28	324	5	252.297		193.04	353
PM03	H12	Met-Ala (2x)	MET	ALA		56.47	75	30.36	55.12	72	32.18	66.33	96	34.27	68.3	96	34	40.4525		208.07	290	33.18	178.76	265	24.45	209.51	293	35	168.06	254	23.36	167.96	250	19	201.436		45.29	52	28.45	38.5	44	26.36	33.84	39	23.09	13.225		116	229
PM06	A01	Background				55	69	13.73	60.68	76	16.18	66.99	83	16.18	64.75	81	17.91	53.5525					92.42	116	14.64	76.78	96	14	69.52	90	3.36	71.32	92	3.82	79.055		52.58	66	14.55	50.67	65	8.27	42.25	55	6.45	45.87		62.97	83
PM06	A02	L-Glutamine	GLN			162.86	220	2.64	164.22	222	3.09	163.83	218	4.55	140.24	188	1.09	182.054					229.8	309	7.27	225.84	303	4.73	213.77	288	0.09	218.41	294	0.45	257.087		146.15	202	2.64	146.72	200	0	139.07	188	0.73	169.193		183.03	272
PM06	A03	Ala-Ala	ALA	ALA		105.39	160	3.64	106.17	157	1.55	115.68	171	6.55	109.2	162	7.18	131.075					159.86	238	7.18	145.07	216	14.09	144.41	214	0.45	154.18	230	0.73	182.08		96.55	143	5	87.35	129	0.45	92.16	135	0.27	112.843		156.55	274
PM06	A04	Ala-Arg	ALA	ARG		83.21	215	7.64	44.54	99	5.91	21.22	29	8.18	53.24	140	4.45	79.1012					262.31	357	13	267.39	364	15	251.4	344	0.45	247.45	335	0.64	296.299		18.71	24	7.36	18.69	26	1.09	6.21	9	3.18	13.8117		37.67	62
PM06	A05	Ala-Asn	ALA	ASN		207.58	293	2.09	199.42	280	1.09	188.71	264	3.55	189.9	264	2.82	233.436					291.94	397	10.45	285.69	388	8.36	268.13	362	0	265.23	360	0.18	322.499		179.07	256	2.36	192.36	276	0.36	183.19	256	0.82	223.06		168.74	236
PM06	A06	Ala-Glu	ALA	GLU		40.83	67	11.09	35.51	45	9.18	27.24	36	8.73	29.92	39	2.64	32.1525					186.79	258	12.73	179.65	246	9.45	156.13	217	0	178.03	246	1.45	202.54		20.7	27	3.73	24.84	32	3.45	11.58	17	1.45	19.6467		45.12	66
PM06	A07	Ala-Gly	ALA	GLY		52.45	91	2.18	53.25	93	1.64	54.57	100	2.27	50.11	84	0.55	70.6375					239.32	343	7.73	237.53	335	3.18	211.08	300	0	226.51	328	0	274.825		47.31	86	1.18	35.09	64	0	38.36	76	0	57.5433		66.29	109
PM06	A08	Ala-His	ALA	HIS		41.19	68	4.82	36.52	62	1.82	24.8	39	6.45	34.95	58	0.64	42.1275					126.04	214	6.73	146.07	245	8.45	172.67	248	0	77.84	143	0.18	167.738		31.97	46	2.73	26.8	43	0.09	16.6	27	0.55	31.015		139.86	214
PM06	A09	Ala-Leu	ALA	LEU		144.51	209	4.64	142.51	206	3.09	138.58	204	2	137.72	201	0.45	170.365					210.98	305	5.27	206.49	294	2.91	189.6	270	0	189.66	273	0	240.291		115.44	169	0.64	110.63	159	0	105.38	152	0	135.032		170.21	270
PM06	A10	Ala-Lys	ALA	LYS		33.68	46	2.09	34.65	46	3.64	32.01	44	0.91	28.67	41	0	36.5913					85.78	171	7.36	93.18	183	2	75.09	145	0	47.11	97	0	109.805		28	37	0.09	22.96	31	0	18.56	25	0	27.0467		49.88	72
PM06	A11	Ala-Phe	ALA	PHE		56.63	85	18.64	54.93	70	10	44.95	63	7.64	42.49	56	6	48.555					217.85	307	7.09	212.99	296	7.27	183.39	259	0	217.49	304	0.91	245.895		41.85	53	4	33.54	43	2.82	29.73	40	0.55	37.2667		96.82	150
PM06	A12	Ala-Pro	ALA	PRO		57.78	70	19.73	50.56	62	14.45	43.76	54	14.64	51	63	11.18	41.5125					155.44	220	41.09	150.67	221	14.18	126.49	184	7	132.69	198	2.91	157.236		44.11	55	12.64	39.18	49	9.09	35.32	45	4.55	35.2217		52.61	68
PM06	B01	Ala-Ser	ALA	SER		127.01	183	14.09	122.57	177	11.27	129.04	189	13.45	128.5	184	11.36	142.465					224.61	322	6.18	232.53	322	12.55	218.68	299	1.27	225.8	310	2.09	263.808		117.45	172	12.82	101.36	149	5.73	99.19	146	3.73	123.913		160.29	243
PM06	B02	Ala-Thr	ALA	THR		117.91	198	0	120.14	198	0.09	131.54	225	0	124.04	201	0	164.434					272.34	393	4.36	282.28	405	0	253.25	355	0	259.14	368	0	322.411		119.6	195	0.91	99.11	162	0	110.6	188	0	145.178		202.52	335
PM06	B03	Ala-Trp	ALA	TRP		85.29	213	0.73	79.41	208	1.45	68.48	202	1.91	89.82	229	2.36	145.265					205.35	337	1.27	215.06	345	2.64	194.12	310	0	200.71	319	0	264.8		21.72	33	0.09	16.21	23	0	10.06	15	0	19.7917		56.15	98
PM06	B04	Ala-Tyr	ALA	TYR		54.98	109	9.09	54.41	105	7.64	40.02	80	3.36	52.05	92	3.36	67.5725					250.89	364	10.09	259.15	377	4.64	228.25	329	1.64	244.93	350	0.45	296.202		35.06	45	4.36	25.41	33	1.64	24.36	36	0.64	30.5983		74.84	126
PM06	B05	Arg-Ala	ARG	ALA		166.95	249	0.09	169.35	248	2.18	170.41	252	0.18	169.5	248	0	208.541					241.05	350	4.27	244.89	357	0.64	245.9	354	0	240.7	347	0	296.337		18.72	25	0.09	21.04	30	0.18	12.12	18	0	20.6833		155.44	301
PM06	B06	Arg-Arg	ARG	ARG		159.25	254	10.45	158.07	248	6.09	136.02	231	1.36	157.16	244	5.64	192.548					212.22	344	1.18	225.02	361	2.73	210.91	331	0	191.71	311	0	272.377		39.66	54	1.82	34.18	45	0	27.73	40	0.18	39.595		54.21	80
PM06	B07	Arg-Asp	ARG	ASP		273.86	383	1.64	271.53	380	0.91	272.34	388	0	272.06	382	2.18	326.669					278.49	382	1.36	292.78	397	0	273.11	370	0	263.32	361	0	326.873		17.55	24	0.91	11.87	21	0	7.03	12	0	15.285		160.83	344
PM06	B08	Arg-Gln	ARG	GLN		186.28	287	5.36	186.24	279	4.27	189.99	290	0	183.04	274	0.64	231.874					218.6	324	1.09	224.51	338	2.91	214.02	318	0	205.43	306	0	267.57		29.55	44	0.18	19.78	28	0	19.08	29	0	28.195		121.48	259
PM06	B09	Arg-Glu	ARG	GLU		194.08	314	2.27	187.63	298	4.27	183.3	295	0.55	215.78	328	5.36	248.864					208.24	328	2.18	206.43	333	4.73	185.9	292	0	192.69	308	0	255.053		24.63	40	1.64	10.37	21	0	9.22	15	0	19.7067		98.88	266
PM06	B10	Arg-Ile	ARG	ILE		197.72	315	0.36	191.54	310	1.09	201.42	325	0.27	202.29	323	0	257.816					247.49	356	7.18	259.17	377	0.36	237.44	340	0	242.23	340	0	298.026		23.39	31	0	14.39	20	0	10.56	17	0	19.39		34.12	53
PM06	B11	Arg-Leu	ARG	LEU		172.65	256	14	162.62	244	10.18	170.99	258	0.91	176.67	263	1.45	206.351					221.21	322	6.55	236.22	347	2.45	217.49	313	1	225.02	325	0	273.368		25.78	33	1.82	19.48	26	0.18	18.34	27	0	24.0533		37.51	59
PM06	B12	Arg-Lys	ARG	LYS		96.58	229	11	94.98	220	9.18	76.74	198	5.91	92.63	222	5.27	145.901					80.49	199	32.27	61.58	192	7.27	41.06	130	4.73	26.15	65	4.27	87.27		24.98	30	7.27	22.67	28	3.36	19.07	25	4.91	18.2833		33.83	45
PM06	C01	Arg-Met	ARG	MET		253.02	361	8.45	249.7	357	6.09	248.79	358	8.09	258.94	366	9.91	298.416					271.57	375	6.45	290.17	396	9.82	266.94	359	0.36	253.85	344	0.82	315.206		24.92	32	8.64	16.94	24	2.91	9.71	15	2.36	16.6383		56.17	142
PM06	C02	Arg-Phe	ARG	PHE		140.45	222	0.45	160.79	255	0.73	150.07	244	0.18	161.37	254	1	197.87					229.59	338	4.73	122.87	196	2.18	230.05	332	0	220.8	324	0	247.434		15.13	21	0	15.15	22	0	6.71	11	0	15.165		27.02	41
PM06	C03	Arg-Ser	ARG	SER		176.97	270	2.91	170.68	263	0.82	172.12	267	0	176.26	267	0	219.449					223.9	346	0.45	241.07	363	3.09	225.82	333	0	207	316	0	281.084		27.77	41	0.18	23.89	36	0	14.75	21	0	27.4017		73.62	160
PM06	C04	Arg-Trp	ARG	TRP		181.14	313	2.09	175.94	301	2.18	163.44	291	0.82	180.6	308	5.09	236.715					246.58	376	4	252.58	388	4.73	220.51	338	0	210.96	336	0	293.899		22.32	29	1	24.74	33	0.27	12.37	17	0.18	22.4017		33.33	49
PM06	C05	Arg-Tyr	ARG	TYR		122.97	222	2.27	117.62	218	2.82	107.54	200	1	115.44	213	2.27	162.481					260.74	365	5.45	261.7	371	2	246.56	343	0	226.44	319	0	297.32		27.39	36	0.27	24.44	33	0.36	17.96	26	0	27.175		34.84	52
PM06	C06	Arg-Val	ARG	VAL		188.84	282	5.73	184.43	276	4.09	186.26	284	0.18	199.01	295	0.91	234.213					257.16	373	8.55	270.51	387	2.18	257.08	357	0	232.55	333	0	305.733		18.48	23	0.64	17.62	24	0	10.71	16	0.18	17.8817		63.28	149
PM06	C07	Asn-Glu	ASN	GLU		48.37	172	0	14.59	20	0	10.49	17	0	37.38	98	0.27	52.1587					184.23	253	0.45	203.45	278	0.36	185.79	257	0	194.65	269	0	227.94		9.03	13	0.09	3.69	7	0	0.18	1	0	5.61		16.12	24
PM06	C08	Asn-Val	ASN	VAL		35.15	77	5.73	25.91	32	5.27	19.33	43	0	27.23	35	2.82	33.3775					213.17	321	3.18	221.27	333	1	192.05	285	0	205.64	308	0	258.841		12.18	17	0.64	6.47	12	0	0.49	2	0	8.06667		16.73	25
PM06	C09	Asp-Asp	ASP	ASP		27.65	34	8.09	25.58	35	4	21.58	29	1.55	24.03	33	0.73	25.14					42.49	56	2.18	40.3	59	2.55	29.48	48	0	26.85	45	0	42.21		22.92	30	1.27	16.28	26	0	9.27	16	0	19.4483		28.13	40
PM06	C10	Asp-Glu	ASP	GLU		23.1	31	2.27	19.71	25	4.36	13.25	19	0.09	16.12	23	0.45	19.4725					67.99	149	0.45	68.24	151	0.36	58.9	134	0	52.31	136	0	101.98		13.39	19	0.09	11.75	17	0	6.56	11	0	13.0767		19.68	30
PM06	C11	Asp-Leu	ASP	LEU		26.92	36	0.91	26.45	36	2.45	16.06	22	0.09	33.35	46	2.09	28.9575					130.31	213	5.09	144.68	230	0.09	136.8	211	0.09	129.71	224	0	176.118		15.76	21	0.09	17.74	25	0	8	12	0	16.5833		24.8	39
PM06	C12	Asp-Lys	ASP	LYS		38.54	48	11.09	36.94	45	11.27	34.98	43	8.45	38.61	49	9.82	31.5987					108.17	148	32.18	91.34	132	9.91	90.72	134	8.27	81.44	125	5.64	99.8337		36.27	45	10.18	30.13	38	6.82	30.45	40	5.73	27.6417		39.47	54
PM06	D01	Asp-Phe	ASP	PHE		20.74	26	9	20.36	27	8.45	15.12	20	10.36	22.78	30	8.45	13.68					172.86	274	14.91	180.63	279	11.27	156.68	244	1.55	167.42	275	1.45	211.399		17.13	22	11.36	12.68	19	2.27	3.67	7	1.91	8.91		15.94	23
PM06	D02	Asp-Trp	ASP	TRP		27.91	37	1.36	27.16	38	0.27	14.77	21	0	27.05	36	0.18	28.1612					56.54	112	0.91	76.85	146	2.82	66.52	133	0	38.27	82	0	87.9675		16.24	23	0	18.43	27	0	4.73	9	0	16.4		29.42	45
PM06	D03	Asp-Val	ASP	VAL		19.99	26	2.45	19.75	26	2	17.16	22	3.18	22.95	30	0.36	20.9812					117.4	181	3.09	118.63	181	2.09	100.02	155	0	110.08	175	0	140.966		20.19	31	2.45	10.89	16	0	9.67	16	0	16.5817		21.11	32
PM06	D04	Cys-Gly	CYS	GLY		32.39	42	8.36	34.17	41	13.36	22.71	30	6.73	30.9	40	9.09	24.7563					44.87	67	7.27	59.78	94	11.64	46.08	77	0	29.12	42	1.73	52.3212		20.54	26	6.55	23.47	31	3.27	17.56	23	4	18.465		32.12	43
PM06	D05	Gln-Gln	GLN	GLN		113.06	175	1.18	102.64	157	2.91	96.36	158	2.09	109.29	172	2.27	133.309					236.36	321	0.27	249.65	337	3.09	209.47	283	0	231.74	314	0	271.938		69.13	100	1	57.65	83	0	53.88	79	0	73.3167		83.09	124
PM06	D06	Gln-Gly	GLN	GLY		48.53	79	0.73	50.09	81	0.64	40.68	56	0.27	47.83	70	0	58.7313					260.07	357	0.27	260.46	359	0.27	236.22	324	0	248.57	341	0	298.15		37.41	51	0.09	30.17	42	0	25.08	35	0	36.7367		50.69	74
PM06	D07	Glu-Asp	GLU	ASP		14.88	21	0.64	15.18	21	1.09	7.81	12	0.55	13.2	19	0	14.9388					35.47	76	1.09	56.32	145	0.73	39.35	112	0	22.03	62	0	68.0713		8.85	13	0.36	5.8	10	0	0.79	3	0	6.90667		12.73	24
PM06	D08	Glu-Glu	GLU	GLU		28.15	36	5.18	30.88	39	7.73	22.6	30	0.36	26.71	35	0	27.7225					85.1	174	2.18	91.64	183	1	68.9	141	0	68.25	156	0	120.186		23.56	30	1.64	16.79	24	0	11.32	16	0	19.4883		43.58	68
PM06	D09	Glu-Gly	GLU	GLY		15.01	21	0	21.69	29	0.09	13.55	19	0	14.49	22	0	19.4475					162.75	248	0	168.52	255	0	138.45	206	0	160.51	245	0	198.029		14.25	20	0	7.8	13	0	3.93	8	0	11.1633		22.81	36
PM06	D10	Glu-Ser	GLU	SER		32.08	45	2.27	33.06	42	10.09	17.48	24	0.64	28.26	36	2.36	28.395					170.34	239	0.36	168.67	238	1.18	165.24	233	0	171.3	238	0	202.554		19.84	26	1.36	20.68	30	0	10.93	16	0	20.035		36.14	49
PM06	D11	Glu-Trp	GLU	TRP		13.98	19	2.82	18.83	24	10.36	10.83	15	0	11.54	16	2.55	12.2175					98.05	203	2.82	94.03	202	1.82	84.48	177	0	70.52	163	1.27	135.03		9.96	13	0.09	6.55	10	0.27	3.97	7	0	8.24333		29.93	56
PM06	D12	Glu-Tyr	GLU	TYR		40.55	53	11.55	39.04	46	14.09	28.7	35	8.82	38.82	47	9.73	29.9638					239.08	344	30.73	239.33	346	14.64	208.69	301	6.64	226.13	332	7.73	264.599		32.11	38	11.36	33.43	40	9.36	25.47	31	7.27	22.875		62.72	88
PM06	E01	Glu-Val	GLU	VAL		24.47	32	2.09	24.13	32	3.18	18.26	24	4.27	34.76	63	3.45	28.3275					159.53	224	10.82	155.66	215	6.45	134.32	187	0.18	151.83	216	0.27	175.988		23.51	30	5.45	14.3	21	0.27	7.82	12	0.09	16.275		41.49	62
PM06	E02	Gly-Ala	GLY	ALA		129.66	202	0.27	130.91	201	1.09	141.49	229	0.09	138.25	212	0.27	172.609					218.2	326	1.36	228.04	328	1.18	210.96	302	0	208.7	306	0	265.348		124.65	205	0.09	116.65	181	0	119.78	196	0	157.1		198.69	324
PM06	E03	Gly-Arg	GLY	ARG		48.1	85	6	44.98	82	4.82	29.63	46	2.55	44.96	71	1.55	52.7287					261.36	373	3.45	277.33	391	2.27	251.81	349	0	235.24	333	0	307.538		21.11	28	4.09	18.01	27	0	9.23	14	0	18.0583		30.84	44
PM06	E04	Gly-Cys	GLY	CYS		65.63	98	5.45	66.7	100	2.73	56.79	90	0.73	67.23	101	1.55	78.0588					159.08	238	2.18	197.76	288	3.55	172.85	240	0.36	118.3	178	0	197.479		58.98	91	2.27	56.45	83	0.91	50.2	80	0.36	68.2683		58.34	85
PM06	E05	Gly-Gly	GLY	GLY		51.26	93	5.82	51.85	95	4.91	37.67	78	0.36	58.19	103	4.09	67.1963					73.87	148	0.36	105.67	179	2	93.09	166	0	65.15	147	0	121.632		43.88	87	4.27	36.81	74	0	29.13	70	0	55.2233		92.6	178
PM06	E06	Gly-His	GLY	HIS		59.41	89	7.64	59.39	90	6.55	35.6	53	1.82	48.19	74	6.55	57.9338					88.73	177	1.55	164.43	294	3.64	210.26	310	0	48.92	99	0	172.743		43.04	61	5.55	49.49	79	0	26.14	41	0	47.905		148.99	254
PM06	E07	Gly-Leu	GLY	LEU		122.98	196	0.09	127.36	204	0.27	144.51	241	0	135.96	209	0.91	172.281					230.68	349	0	252.12	366	0	232.87	334	0	223.92	331	0	289.949		130.73	216	0	104.85	165	0	122.19	203	0	156.962		173.74	291
PM06	E08	Gly-Lys	GLY	LYS		24.89	37	1	26.97	40	1.73	23.03	35	0	33.8	46	0.36	32.5662					82.66	176	2.09	112.46	219	1.55	88.47	169	0	64.11	126	0	128.803		26.36	37	0.73	17.12	27	0	16.36	24	0	24.31		28.37	41
PM06	E09	Gly-Met	GLY	MET		177.88	294	1.18	177.46	291	3.36	174.03	304	0	184.53	299	0.09	236.577					255.15	387	3.64	278.78	394	0.45	241.72	342	0	231.2	345	0	308.336		153.67	277	0.09	150.21	256	0	147.32	260	0	207.367		182.14	332
PM06	E10	Gly-Phe	GLY	PHE		52.24	77	8	51.89	71	9.82	30.24	44	1.18	47.44	67	0.45	50.2413					250.2	373	6.09	261.65	370	6.82	234.78	331	0.36	236.83	344	0.27	296.793		37.67	54	3.36	39.71	56	0.82	24.85	38	0.18	40.165		62.47	87
PM06	E11	Gly-Pro	GLY	PRO		35.07	46	0.09	34.34	44	1.73	21.39	28	0.36	34.7	44	2.91	34.6675					71.91	136	2.18	104.76	184	0	74.43	127	0.18	45.5	85	0	102.985		32.49	40	7.18	24.09	32	0	19.94	32	0	27.0467		30.79	40
PM06	E12	Gly-Ser	GLY	SER		142.28	205	18.82	140.46	198	20.45	138.03	206	17	148.34	207	17.73	154.639					229.68	322	22.18	254.79	342	17.45	230.14	311	12.27	144.32	202	12	238.511		129.6	192	18.82	128.62	185	15.18	129.77	192	12.82	142.118		211.54	316
PM06	F01	Gly-Thr	GLY	THR		209.66	342	10.36	208.52	339	9.18	218.25	362	9.91	227.99	365	8.55	274.553					253.58	401	15.82	250.93	380	10.09	223.33	326	1.18	222.19	342	2.45	292.489		201.16	346	8.18	188.61	312	2.45	181.58	308	1.18	252.765		192.03	320
PM06	F02	Gly-Trp	GLY	TRP		32.78	45	7	29.75	40	1.55	21.5	30	0.45	27.42	38	0.27	30.7362					234.82	361	0.73	236.15	363	1.73	206.33	311	0	200.77	329	0	279.649		22.24	30	1.55	32.47	45	0.09	6.57	10	0	23.67		43.13	63
PM06	F03	Gly-Tyr	GLY	TYR		28.93	36	6.55	27.47	36	1.36	12.06	17	2.27	32.53	43	3	25.8238					200.58	316	1.73	220.7	324	5.18	195.31	288	0.09	187.46	296	0	251.756		13.4	18	2.55	19.64	29	0.18	4.55	8	0	14.6417		28.55	42
PM06	F04	Gly-Val	GLY	VAL		45.39	58	20.82	39.35	49	12.09	23.61	31	8.73	39.52	52	9.91	29.3438					229.4	347	4.82	238.48	345	13	219.51	317	1	229.21	342	3.18	277.95		24.58	31	9.73	25.94	37	0.91	20.96	28	6.09	22.0333		38.75	53
PM06	F05	His-Asp	HIS	ASP		105.2	177	14	101.98	180	7.27	72.77	112	4.73	100.81	159	8.73	117.415					190.66	288	0	233.75	328	10.82	274.7	359	0.27	204.7	313	0.73	271.026		47.2	60	8.36	43.33	57	2.36	35.74	45	1	43.835		158.62	199
PM06	F06	His-Gly	HIS	GLY		76.78	133	0	81.44	138	0.45	35.72	53	0.09	66.26	104	0	85.885					132.74	221	0.09	172.71	281	0	209.31	294	0	113.46	211	0	204.382		19.69	26	0.09	13.92	19	0	4.08	8	0	15.075		28.04	37
PM06	F07	His-Leu	HIS	LEU		54.49	86	2.82	49.54	74	5	60.75	90	3.18	45.9	70	0.27	63.515					281.88	370	1.36	284.89	368	2.73	278.83	342	0	262.62	337	0.45	314.512		51.82	65	5.18	34.85	47	0	31.86	44	0	43.925		87.95	120
PM06	F08	His-Lys	HIS	LYS		15.92	23	3	15.68	22	3.82	7.9	14	0	14.85	21	0.73	14.9038					79.08	130	7.64	139.55	244	1.36	183.76	271	0	47.66	80	0.09	144.611		12.41	17	1.91	14.85	24	0	1.93	5	0	12.0317		26.91	37
PM06	F09	His-Met	HIS	MET		172.09	339	0	175.98	347	0.09	155.35	318	0.09	166.91	333	0.27	250.806					273.1	375	2.45	270.4	367	0.82	255.94	336	0	231.82	327	0	303.712		18.53	25	0	10.53	16	0	3.96	8	0	13.67		23.11	33
PM06	F10	His-Pro	HIS	PRO		40.33	55	1.73	35.44	47	1.55	31.44	46	0.27	39.95	56	0	43.005					111.69	167	2.09	150.73	213	0.82	150.84	194	0	78.6	114	0	146.752		32.92	44	0.36	32.18	44	0	18.67	26	0	32.9217		52.5	71
PM06	F11	His-Ser	HIS	SER		150.83	274	4.82	135.62	252	3.18	92.46	163	3.27	126.33	227	1.64	174.425					154.25	217	3.18	192.83	267	3	219.17	280	1.91	144.34	226	0.09	210.524		25.35	33	4.09	18.86	27	0	8.46	13	0	19.615		43.36	58
PM06	F12	His-Trp	HIS	TRP		65.59	88	30.18	62.21	85	26.45	53.79	75	20.55	57.23	78	16.73	47.1225					111.66	169	21.09	154.28	220	24.82	180.47	243	18.27	101.59	152	16.64	146.3		48.48	59	24.91	49.46	59	22	43.28	52	18.45	27.87		49.41	64
PM06	G01	His-Tyr	HIS	TYR		49.46	75	14.73	41.38	67	5.82	26.08	35	6.55	38.57	59	9.45	39.7963					215.16	339	16.18	236.66	343	8.55	241.56	322	1.82	204.4	317	2	270.207		28.67	36	8.64	28.09	36	1.27	18.41	24	2.45	24.1083		58.94	79
PM06	G02	His-Val	HIS	VAL		97.31	156	31.36	78.82	145	6.36	27.08	39	3.09	68.25	120	1.64	80.8225					142.06	195	1.09	229.45	304	6.36	244.92	313	1.36	97.27	144	0.18	206.463		19.67	25	4.91	26.83	34	1	9.84	14	1.36	18.7267		47.18	65
PM06	G03	Ile-Ala	ILE	ALA		162.61	255	1.36	173.74	278	1	174.96	285	0.36	182.11	287	0.18	224.072					198.44	312	2	207.39	320	0.36	192.4	287	0	199.12	304	0	251.954		15.91	21	0.55	15.13	21	0	6.04	10	0	14.6367		32.38	53
PM06	G04	Ile-Arg	ILE	ARG		237.27	342	8.18	234.47	339	6.09	203.98	300	1.55	230.22	332	2.09	272.887					245.45	366	0.18	258.94	376	5.45	244.46	347	0.27	229.93	331	0	298.368		24.95	30	3.91	20.23	26	1.18	9.68	13	0.45	18.1033		121.65	318
PM06	G05	Ile-Gln	ILE	GLN		169.75	293	39.91	135.27	278	2.36	111.74	275	0.73	133.54	284	0.55	199.148					195.14	293	0	228.51	334	1	212.83	307	0	213.72	308	3.55	260.385		25.56	35	3.55	29.72	47	0	20.95	33	0	31.1217		40.27	63
PM06	G06	Ile-Gly	ILE	GLY		124.32	362	7.27	101.18	340	2.55	91.59	343	1	100.4	333	1.45	221.366					232.92	385	1.55	253.78	403	1.73	211.6	331	0.09	219.1	358	0.36	298.37		19.03	24	5.27	9.32	16	0	4.2	9	0.36	11.6717		25.18	37
PM06	G07	Ile-His	ILE	HIS		59.76	118	4.18	50.3	104	0.09	15.19	23	0	39.96	74	0	59.4562					147.81	242	0	227.65	338	0.09	253.79	341	0	142.05	254	0	243.268		19.02	25	0.45	19.33	25	0	7.96	12	0	17.7217		74.64	98
PM06	G08	Ile-Ile	ILE	ILE		37.87	71	9.82	30.53	53	5.45	10.44	17	0.73	31.49	52	0.64	33.7563					108.14	248	0.45	147.92	291	2.82	133.36	240	0	99.36	230	0	186.403		17.59	26	3	19.15	28	0.18	3.95	7	0.45	15.7383		37.79	61
PM06	G09	Ile-Met	ILE	MET		132.69	235	5.73	135.41	241	9.55	140.46	256	4.09	137.93	244	2.18	184.921					184.2	297	0.27	204.03	310	3.91	204.21	307	0	193.88	302	0.09	249.22		22.08	28	3.36	23.96	34	2.64	9.72	15	0	20.3367		31.98	54
PM06	G10	Ile-Phe	ILE	PHE		49.01	81	5.55	43.05	68	4.64	39.66	60	4.18	49.92	73	5	53.115					130.95	208	0.91	139.22	210	5.64	131.37	198	2.18	125.56	193	0.82	164.623		34.83	46	3.55	29.24	39	2	28.69	39	1.73	33.6267		43.57	62
PM06	G11	Ile-Pro	ILE	PRO		37.73	49	4.18	35.17	45	2.45	24.39	31	3.09	34.49	43	2.27	34.4725					136.27	217	1.45	162.45	241	2.09	133.43	201	0	117.64	191	0	174.084		24.98	32	4.64	27.15	36	0	16.73	22	0	25.3467		30.55	40
PM06	G12	Ile-Ser	ILE	SER		200.38	322	33.55	188.09	316	29.27	184.12	306	29.82	193.99	320	27	223.912					191.46	286	15.27	222.7	312	28.73	218.9	303	22.55	199.12	295	20.45	231.773		50.64	58	29.73	50.75	59	25	36.76	43	27.91	21.2717		63.45	81
PM06	H01	Ile-Trp	ILE	TRP		74.65	141	14.36	75.59	139	15.73	71.32	138	13.82	79.24	146	19.45	92.26					72.7	141	15.27	82.72	155	17.09	78.05	145	6.91	62.6	129	5.91	96.9587		37.45	45	18	37.14	48	8.45	27.24	33	11.27	24.2617		48.93	73
PM06	H02	Ile-Tyr	ILE	TYR		51.13	71	16.64	53.54	74	15.73	31.36	48	12.45	53.32	75	13.55	42.5787					83.53	146	3.36	115.27	172	15.18	109.92	166	8.64	79.56	140	6.55	118.105		29.9	36	14.18	49.23	65	10.36	20.22	24	10.82	24.0617		37.81	55
PM06	H03	Ile-Val	ILE	VAL		87.84	192	20.36	79.39	180	11.91	68.08	184	10.45	81.99	182	12.36	118.142					144.84	235	3.64	177.49	265	9.27	172.1	255	4.64	153.35	247	3	201.083		33.65	41	11.27	38.08	50	3.55	22.04	28	4.64	28.3317		48.66	70
PM06	H04	Leu-Ala	LEU	ALA		201.1	276	25.27	194	269	16.09	193.17	271	13.27	203.05	279	14.36	218.54					185.44	261	18.09	201.55	277	17.09	179.5	250	9.36	186.86	265	9.73	212.224		35.84	42	13.91	35.33	43	9.91	25.82	31	13.27	22.1183		64.1	114
PM06	H05	Leu-Arg	LEU	ARG		225.62	307	18.27	214.71	297	8.27	205.43	283	8.91	216.53	298	7.45	245.181					210.07	291	5.27	239.12	327	10	227.45	312	2.73	206.21	283	3.45	256.621		29.96	37	6.64	28.31	36	3.55	18.91	25	1.91	25.0667		211.87	334
PM06	H06	Leu-Asp	LEU	ASP		82.04	192	14.18	57.17	138	7.91	81.05	225	5.18	70.46	183	6.36	120.18					202.11	306	7.55	225.05	326	7.82	195.26	281	0.82	214.82	330	0.36	255.89		24.02	30	6.27	22.73	30	1.55	9.44	13	0	18.4017		44.14	71
PM06	H07	Leu-Glu	LEU	GLU		211.02	297	9.27	204.07	293	1.45	208.84	300	0.36	202.72	289	0.55	247.796					198.38	287	8.82	202.92	293	1.27	177.48	253	0.09	211.23	309	0	238.951		20.21	27	1.18	14.51	20	0.09	9.73	15	0	17.4117		31.89	56
PM06	H08	Leu-Gly	LEU	GLY		199.75	320	8	189.65	323	4.73	207.77	384	4.64	196.73	327	3.73	263.217					218.33	356	11.27	244.38	359	5.64	230.53	337	0	209.78	342	0.45	282.788		15.57	20	7.55	25.68	35	2.09	6.21	10	0.45	14.9533		24.81	35
PM06	H09	Leu-Ile	LEU	ILE		88.94	180	29.45	63.54	143	3.18	48.94	124	2.27	67.94	141	1.36	98.1					125.51	188	4.18	159.57	224	4.45	132.81	188	0	114.66	174	0	161.159		29.69	39	3.09	30.3	41	0	16.57	23	0.64	28.4667		82.57	134
PM06	H10	Leu-Leu	LEU	LEU		175.28	274	8.73	169.7	273	7	186.33	301	3.91	177.73	281	2.09	224.325					159.8	246	5.36	193.33	286	5.73	180.4	262	0.27	179.98	275	0.18	219.924		26.77	34	4.73	30.43	40	2.64	18.09	24	1.82	25.7117		44.25	72
PM06	H11	Leu-Met	LEU	MET		219.73	307	14	240.89	337	14.82	233.09	335	9.73	246.07	340	11.09	269.938					218.82	316	9.45	246.56	341	11.64	218.02	305	3	210.53	303	4.09	262.816		37.29	45	10.09	40.3	51	7.91	28.12	34	8.55	29.455		105.74	233
PM06	H12	Leu-Phe	LEU	PHE		77.28	93	36.82	74.91	90	33.09	44.92	52	31	82.97	95	35.45	42.17					151.6	226	28	168.54	229	31.55	153.97	213	22.55	160.41	242	24.18	166.495		48.42	54	36.82	61.26	71	25.18	35.09	40	23.82	21.0483		81.72	108
PM07	A01	Background				57.57	71	15.55	78.92	99	16.45	56.33	70	16	61.99	75	18.18	54.6763		87.57	108	18.64	85.85	108	16	72.32	89	17.55	63.88	81	9.64	63.74	82	3.64	71.046		52.28	64	19.36	35.09	46	9.82	48.47	65	2.73	41.2667		55.05	72
PM07	A02	L-Glutamine	GLN			162.46	221	1.91	184.64	250	1.18	157.69	213	3.64	167.79	226	1.55	195.752		240.21	313	11.91	224.44	301	8.36	215.84	289	1.91	206.14	274	0.09	219.61	294	0	253.274		164.32	227	1.36	140.4	192	0	150.77	204	0	179.498		184.68	277
PM07	A03	Leu-Ser	LEU	SER		203.12	294	1.91	233.27	331	3	207.87	299	5.09	206.82	296	3.18	255.585		221.65	306	8	209.74	298	5.82	207.11	299	3.55	198.59	285	0	214.66	302	0.18	250.665		28.65	38	2.55	17.36	24	0	17.11	24	0.09	24.6833		174.39	359
PM07	A04	Leu-Trp	LEU	TRP		98.42	173	4.55	114.35	193	2.55	103.56	181	6.45	105.11	183	4.18	139.5		124.1	199	14.09	128.38	208	12.64	113.59	192	4.82	103.13	178	1.55	111.6	181	0.09	147.24		49.48	67	2	31.98	42	0	40.01	53	0.09	46.955		53.76	79
PM07	A05	Leu-Val	LEU	VAL		89.58	174	0.18	102.87	190	1.55	89.57	173	4.09	87.13	174	2.18	133.019		166.89	238	10.27	158.35	232	9.18	133.29	204	1.45	115.4	174	0	146.55	218	0	174.468		36.31	49	1	18.54	26	0.55	19.74	27	0	29.4317		37.48	56
PM07	A06	Lys-Ala	LYS	ALA		63.35	98	4.09	103.18	163	1.64	62.08	97	7.82	56.49	90	6	86.7475		107.38	191	13.45	93.07	174	14.09	50.1	88	8.45	42.13	75	4.27	49.61	97	0.45	88.579		40.05	51	3.36	17.18	23	0.36	15.39	22	0.36	27.7233		31.36	49
PM07	A07	Lys-Arg	LYS	ARG		26.36	48	0.09	26.87	45	0.36	22.12	32	1.09	27.53	46	0.73	33.665		170.3	290	7.45	158.46	286	8.82	156.03	284	6.09	139.39	259	0	144.73	256	0	209.921		22.01	29	1.09	6.88	11	0	2.79	6	0	12.7767		23.24	33
PM07	A08	Lys-Glu	LYS	GLU		34.89	62	1	41.86	73	0.36	34.62	61	4.82	32.33	57	2.64	47.3875		72.01	130	6.64	64.63	114	5.18	60.02	113	3.36	37.14	76	0	38.22	73	0	74.762		18.3	25	1.18	9.96	15	0	9.63	15	0	15.4817		19.37	29
PM07	A09	Lys-Ile	LYS	ILE		22.09	34	0.64	27.38	40	1.18	20.41	31	1.18	18.56	28	0.18	26.88		48.24	74	6.73	40.83	61	5.73	26.14	44	2.09	23.12	43	0	33.33	55	0	41.956		22.36	30	0.82	7.42	12	0	5.15	9	0	14.3217		23.08	39
PM07	A10	Lys-Leu	LYS	LEU		33.02	53	0.64	39.66	66	1.36	34.61	55	1.09	30.02	48	0.36	44.0538		69.16	116	6.27	58.98	101	6.91	42.33	76	0.55	27.38	53	0	46.21	85	0	64.756		24.34	33	0.18	13.92	20	0	13.13	19	0	20.565		28.01	41
PM07	A11	Lys-Lys	LYS	LYS		24.04	38	6	33.51	51	9.82	23.97	36	10.09	24.8	37	8.27	24.99		8.42	12	7	10.1	14	7.09	7.91	12	7.91	3.59	6	1.91	10.13	20	1.55	5.325		40.68	52	5.91	28.9	38	2.27	25.07	32	1.91	32.8183		39.85	54
PM07	A12	Lys-Phe	LYS	PHE		47.18	66	13.55	65.92	95	15.91	45.98	63	17.91	46.33	61	17.09	45.1912		128.62	185	43.09	129.8	190	44	87.55	141	15.18	89.16	140	18.18	87.99	143	8.91	106.342		47.14	58	12.64	31.48	39	9.55	30.24	38	9.36	29.6033		46.77	64
PM07	B01	Lys-Pro	LYS	PRO		36.29	48	13	53.57	70	15	47.69	68	15.55	37.67	48	15	36.5125		51.09	113	9.18	50.26	107	8.64	61.52	124	15.45	35.75	82	7	27.48	59	0.91	62.87		42.94	53	14.64	20.59	27	9.36	18.14	26	3.73	21.5283		32.37	44
PM07	B02	Lys-Ser	LYS	SER		54.47	93	0.45	65.55	114	0	49.94	85	0	46.47	78	0	73.1937		77.07	167	6.82	76.13	166	5.09	62.26	156	0	43.11	115	0	27.74	65	0	93.151		31.85	44	0	10.37	19	0	8.64	16	0	21.6433		20.54	33
PM07	B03	Lys-Thr	LYS	THR		32.74	73	0.27	42.49	90	1.82	34.24	69	0	31.95	67	0	54.5325		80.99	129	1.55	70.72	115	0.73	71.06	117	1.18	75.97	130	0	69.62	116	0	96.846		24.23	35	0	13.16	23	0	9.96	15	0	20.0583		23.93	36
PM07	B04	Lys-Trp	LYS	TRP		25.78	66	1.91	35.15	74	6.18	28.36	66	5.09	34.27	71	6.82	45.07		38.89	92	11.55	43.25	85	16.64	23.26	55	3.91	10.19	28	0	12.28	32	0.27	35.517		24.21	34	0.18	9.1	13	1.18	6.29	11	0	15.5567		17.94	27
PM07	B05	Lys-Tyr	LYS	TYR		22.51	33	0.55	24.29	34	1.55	17.51	26	0	18.28	26	0	24.6788		83.4	131	5.91	68.31	108	6.91	67.23	110	2.09	66.54	112	0	60.23	103	0	87.991		24.61	32	0.18	10.26	15	0	9.27	14	0	17.4433		25.68	36
PM07	B06	Lys-Val	LYS	VAL		34.39	56	6.64	53.02	87	4.91	34.91	61	1.18	40.46	66	3.64	50.0075		48.72	80	1.73	37.26	60	3	31.97	49	5	29.06	51	0	28.4	50	0.27	44.541		29.23	39	2.45	11.13	16	0.36	6.36	10	0	18.12		19.23	27
PM07	B07	Met-Arg	MET	ARG		10.71	16	0	18.02	25	1.36	10.43	15	0.18	9.88	15	1.36	14.275		239.21	353	4.27	230.34	347	4.55	235.85	357	2.82	204.21	315	0	226.09	341	0	282.54		14.39	24	0.09	5.13	10	0	1	3	0	9.58667		13.8	30
PM07	B08	Met-Asp	MET	ASP		44.73	110	0.91	46.56	101	1.73	29.3	65	0	28.28	61	0.09	60.0538		263	369	0.45	249.02	361	2.18	262.86	381	0	233.23	343	0	255.95	357	0	306.976		22.38	32	0	5.73	11	0	4.97	9	0	14.18		32.81	64
PM07	B09	Met-Gln	MET	GLN		251.93	372	3.73	254.05	371	0.55	251.95	373	0.09	250.19	368	2.64	309.765		275.57	370	8.55	264.2	368	2.09	256.52	371	0	228.06	340	0	251.44	350	0	305.349		197.89	313	0.27	186.32	291	0	192.7	298	0	246.485		182.39	311
PM07	B10	Met-Glu	MET	GLU		113.69	296	0	132.83	323	0.73	99.37	285	0	94.02	267	0	201.184		263.42	356	8.18	244.98	346	8.09	261.02	371	0	222.59	329	0	255.54	352	0	296.905		25.46	34	0	11.01	17	0	7.41	13	0	17.98		34.14	60
PM07	B11	Met-Gly	MET	GLY		38.39	57	7	71.41	137	8.82	32.59	45	1	33.99	47	5.55	52.2075		268.29	363	12.18	259.11	366	6.91	276.4	396	1.64	241.29	348	0.27	257.9	357	0.73	308.949		41.56	56	1.27	19.91	26	0.73	17.36	23	0.27	29.3483		33.32	47
PM07	B12	Met-His	MET	HIS		33.38	42	10.36	46.23	57	8.18	33.63	41	6.64	31.21	38	7.82	32.0562		297.44	365	32.55	278.19	356	32.18	267.47	349	8.18	263.19	332	8.73	264.82	341	4.36	294.211		48.96	59	6.36	23.39	29	5.09	26.92	32	4.36	29.715		84.61	126
PM07	C01	Met-Ile	MET	ILE		27.95	35	9.45	44.2	54	9.91	29.27	36	13.27	30.87	37	11.64	25.7162		212.65	302	9.91	201.9	295	10.09	204.42	304	14	172.38	265	3.55	200.16	298	0	238.041		33.31	41	14.45	15.37	21	6.91	12.41	17	0.82	16.4683		73.79	175
PM07	C02	Met-Leu	MET	LEU		142.45	244	0	147.61	242	0.27	151.09	257	0	145.24	249	0	197.229		238.21	336	4.18	231.16	332	3.36	222.65	342	0.09	191.29	300	0	239.9	347	0	276.491		114.95	194	0	84.84	157	0	93.35	167	0	135.19		146.97	335
PM07	C03	Met-Lys	MET	LYS		20.47	29	0	24.28	36	1.45	19.54	26	0.09	17.52	24	0.09	24.1913		100.78	135	4	84.24	115	0.55	66.74	92	1	60.34	84	0	94.34	129	0	95.034		20.44	33	0	8.77	18	0	7.42	13	0	16.7717		28.65	45
PM07	C04	Met-Met	MET	MET		136.28	272	2.64	143.53	279	1.82	133.95	271	0.45	142.01	273	6.91	203.396		245.78	369	5.09	233.17	364	3.82	241.07	380	2.55	197.75	319	0.55	227.63	346	0	289.94		85.54	189	0.36	63.84	149	0	64.47	153	0	117.345		104.28	271
PM07	C05	Met-Phe	MET	PHE		15.03	21	0.18	32.29	42	0.82	15.68	23	0	16.25	22	1.09	22.8863		199.11	314	1.73	184.78	300	9.09	179.79	308	2.27	154.37	274	0	173.82	296	0	235.767		35.94	45	1.55	5.65	10	0	7.74	13	0	18.555		34.9	69
PM07	C06	Met-Pro	MET	PRO		28.16	42	6.27	39.16	58	3.27	25.64	37	1.09	25	35	3.27	32.765		195.69	314	14	176.15	297	11.82	169.83	309	3	138.55	270	0	154.61	275	0	224.223		29.58	38	2.27	7.31	12	0	6.69	11	0	16.55		15.03	21
PM07	C07	Met-Trp	MET	TRP		134.81	258	0	146.67	268	1	134.45	257	0.27	136.66	262	1.64	198.969		197.82	321	3.91	183.7	306	1.45	181.86	316	0.09	167.15	290	0	190.26	310	0	245.289		36.8	49	0.64	10.29	16	0	7.93	13	0	21.84		37.65	81
PM07	C08	Met-Val	MET	VAL		14.88	24	1.64	14.79	21	1.36	17.13	23	0.27	15.66	21	1.45	17.7525		184.61	271	3.73	182.38	271	8.18	179.96	273	1.27	139.63	224	1	174.62	272	0	214.38		16.42	23	0	5.02	10	0	4.55	9	0	11.3317		36.68	89
PM07	C09	Phe-Ala	PHE	ALA		166.25	270	0.27	199.15	306	1.27	175.6	283	0.27	170.12	273	0.45	229.82		186.84	276	4	174.74	270	2.45	170.88	272	0.09	136.72	222	0	169.14	264	0	212.922		25.89	35	0	2.69	6	0	0.95	3	0	12.175		157.74	326
PM07	C10	Phe-Gly	PHE	GLY		189.93	313	0	195.09	306	3.27	207.27	342	0	195.71	324	0.91	258.075		212.42	328	1.27	205.4	329	1.82	226.34	366	0	173.7	290	0	195.72	311	0	263.138		29.85	42	0	11.35	16	0	8.19	14	0	20.2317		21.95	35
PM07	C11	Phe-Ile	PHE	ILE		65.61	175	0.18	86.45	191	3.45	63.49	157	0.09	58.07	142	0.91	116.168		227.57	317	8	208.93	304	7.36	223.35	326	0.18	193.89	286	0	231.3	333	0	261.994		52.13	71	0.09	34.17	49	0	31.15	46	0	47.2017		75.67	127
PM07	C12	Phe-Phe	PHE	PHE		26.14	30	22.18	37.95	44	35.18	30.97	35	22.18	32.19	35	36.82	4.81625		199.64	287	44.91	190.58	280	50.09	174.43	275	37.18	156.16	244	28.09	183.17	282	28.82	189.378		44.77	51	31.73	25.38	28	33.45	20.53	25	17.64	6.40667		52.6	72
PM07	D01	Phe-Pro	PHE	PRO		62.07	164	9.64	60.07	153	11.27	61.88	163	12.09	54.2	138	10.73	96.0975		167.44	249	16.09	168.03	253	18.27	164.62	250	12.45	119.37	186	3.09	148.49	228	0	183.415		22.27	27	11.73	12.05	17	6.55	10.63	16	1.36	11.5717		18.81	27
PM07	D02	Phe-Ser	PHE	SER		226.16	329	0	245.82	350	0	225.63	329	0.18	229.59	332	0.45	283.24		222.09	315	1	208.63	303	0.55	208.38	308	0	180.7	272	0	209.55	303	0	252.725		31.6	43	0	14.56	22	0	9.07	15	0	22.5383		151.77	349
PM07	D03	Phe-Trp	PHE	TRP		15.89	22	0	22.42	30	4.45	13.49	18	2.18	14.06	19	3.18	16.9075		94.6	191	7.73	89.96	185	2.82	95.17	191	5.36	80.77	168	0	82.74	172	0	131.844		19.45	27	2.82	5.23	12	0	2.75	6	0	11.1117		19.45	41
PM07	D04	Pro-Ala	PRO	ALA		43.74	63	6.91	56.38	80	7.36	42.61	62	4.45	45.3	59	9.18	49.5237		191.09	265	6.27	190.53	270	9.09	193.05	277	6.36	170.12	244	4.36	181.57	259	0.27	218.866		43.74	58	5.09	32.72	44	4.82	21.68	30	0.09	34.8967		52.94	74
PM07	D05	Pro-Asp	PRO	ASP		22.12	31	1	36.94	51	5.36	29.12	38	2.09	22.41	28	5	28.9638		163.67	251	3.82	166.13	258	2.91	165.98	269	3.27	119.89	201	0	156.66	258	0.09	198.913		38.54	49	4	12.37	19	0	12.61	20	0	23.6233		24.19	35
PM07	D06	Pro-Gln	PRO	GLN		69.19	137	0.18	80.65	151	2.45	77.37	149	0	74.72	145	0.36	109.741		164.16	241	1.09	154.89	228	0	162.85	246	0.09	111.67	172	0	152.23	230	0	186.04		74.01	137	0.27	56.23	117	0	57.1	117	0	92.9767		80.04	157
PM07	D07	Pro-Gly	PRO	GLY		27.98	40	2.64	42.17	57	5	29.82	39	1.09	33.16	42	4.45	35.5913		181.96	269	3.36	172.53	261	1.91	173.48	262	5.91	145.31	226	0	168.13	261	0.09	209.791		32.72	42	3.73	16.44	24	0.36	14.42	21	0.18	23.3467		25.45	36
PM07	D08	Pro-Hyp	PRO	??HYP??		15.48	22	1.45	18.76	27	0.45	14.65	20	0.18	16.6	21	2.18	18.3663		29.62	38	3.36	26.94	34	3.45	22.51	29	3.64	8.15	16	0	11.07	19	0	21.339		24.58	32	0.82	7.13	11	0	2.01	6	0	13.2867		14.5	21
PM07	D09	Pro-Leu	PRO	LEU		26.75	61	0.45	40.76	68	0	21.81	36	0	20.92	38	0	39.045		152.46	225	0	146.59	225	0	127.46	204	0	129.02	201	0	138.81	212	0	176.134		29.28	42	0	7.12	12	0	5.8	11	0	17.8667		23.16	38
PM07	D10	Pro-Phe	PRO	PHE		38.95	56	0.36	47.89	63	1.73	40.77	55	0.09	42.21	54	2.18	48.6375		183.48	258	2.64	183.48	266	0.64	193.9	281	0.45	161.81	238	0	195.13	279	0	223.23		41.83	55	1	29.51	42	0	26.33	38	0	38.6483		50.82	71
PM07	D11	Pro-Pro	PRO	PRO		24.54	34	3.18	41.17	57	2.82	26.23	37	0.45	18.62	25	0.55	31.195		21.82	30	4.64	16.84	24	1.64	10.57	16	0.18	4.4	8	0	9.89	17	0	14.562		39.09	53	0.09	15.77	24	0.09	13.82	23	0.09	27.9833		19.95	28
PM07	D12	Pro-Tyr	PRO	TYR		36.1	43	12.55	48.72	59	13.36	54.71	119	10.73	41.17	49	11.91	44.1975		219.79	304	27.27	212.05	295	25.91	195.62	283	12.36	165.54	238	6.64	197.85	285	7.45	223.655		46.9	58	8.18	28.73	34	9.36	26.99	33	7	28.6067		44.55	63
PM07	E01	Ser-Ala	SER	ALA		92.96	158	1.18	95.08	151	2.45	107.58	178	6.82	108.49	174	6.45	128.909		233.57	317	9.64	213.49	299	15.82	208.59	293	7.36	196.71	278	0.09	206.46	284	0	246.402		102.61	161	7.45	86.78	146	1	88.81	146	0	119.197		143.99	247
PM07	E02	Ser-Gly	SER	GLY		34.03	58	0.36	45.44	62	0.36	30.75	46	0.45	29.91	39	0.27	42.7812		287.76	377	1.64	273.56	372	0.73	285.16	383	1.09	222.6	319	0	237.26	327	0	307.744		38.5	50	0.73	16.26	24	0	18.85	26	0	28.685		61.54	83
PM07	E03	Ser-His	SER	HIS		17.87	28	2.09	53.12	78	6.82	20.22	32	1.09	26.97	37	3.36	33.3075		195.3	299	5.91	155.84	245	4.09	124.59	199	5.36	162.15	236	0	142.44	237	0	196.562		56.02	73	5.73	9.27	16	0	13.69	21	0.64	29.1167		154.23	281
PM07	E04	Ser-Leu	SER	LEU		139.11	217	1.09	157.15	245	1.09	144.42	223	1.82	147.6	229	1.45	186.425		198.29	284	1.45	197.07	290	0.55	206.12	305	2.36	188.25	280	0	205.92	295	0	244.095		131.56	209	0.55	114.27	180	0	116.42	180	0	154.998		196.69	310
PM07	E05	Ser-Met	SER	MET		202.04	315	3.82	220.25	338	3.09	198.15	316	0	188.87	300	1.09	257.789		268.88	369	0.82	255.93	365	1.91	264.41	376	0.64	243.62	343	1.27	256.69	354	0.36	308.653		170.39	279	0.91	143.86	244	0.18	150.71	247	0.55	205.367		189.3	328
PM07	E06	Ser-Phe	SER	PHE		40.98	135	3.09	21.84	36	2.18	11.91	17	0.27	15.79	20	3.36	35.085		239.88	329	2.73	234.41	328	3.45	242.92	341	4.36	224.94	317	1.18	228.67	325	0	278.732		23.86	33	1.45	5.28	10	0	1.65	5	0	12.5517		24.7	44
PM07	E07	Ser-Pro	SER	PRO		14.69	22	0	43.42	58	3.73	20.21	28	0	20.47	28	0.36	28.3287		175.02	252	0.64	147.03	231	0	160.79	264	4.82	142.74	228	0	156.2	244	0	198.988		30.38	46	0.09	4.73	8	0	3.52	7	0	16.605		15.21	22
PM07	E08	Ser-Ser	SER	SER		54.39	120	0.73	65.17	136	1.55	60.16	128	1.18	56.47	122	0.09	91.8838		259.69	346	4.18	254.29	346	2.27	265.13	362	0	242.57	334	1.45	247.92	336	0	297.78		67.69	130	5.64	40.24	93	0	43.48	103	0	77.1083		62.28	119
PM07	E09	Ser-Tyr	SER	TYR		41.42	69	2.82	56.41	80	0.82	41.56	55	9.27	26.65	34	2.36	46.685		262.56	355	3.27	245.25	346	1.36	251.4	354	4.55	217.14	312	0	214.73	306	0	284.568		54.77	75	0.64	27.26	38	0.27	26.24	36	0	42.7483		42.24	62
PM07	E10	Ser-Val	SER	VAL		25.74	43	4.36	32.03	48	4.82	16.86	23	0	16.9	21	7	24.2662		223.19	312	6.91	208.47	304	3.82	204.65	299	8	180.33	267	0	210.09	303	0.36	247.353		35.88	51	0.55	9.84	13	0.45	9.23	16	0.09	21.9517		26.62	38
PM07	E11	Thr-Ala	THR	ALA		18.27	28	1.36	28.23	36	0.18	16.79	22	1.09	15.29	20	0.82	22.2125		254.87	365	6.18	243.81	369	3.82	258.08	388	1	216.94	321	0.09	237.63	347	0	297.913		38.03	48	3.09	8.02	12	0	5.05	8	0	18.18		25.54	42
PM07	E12	Thr-Arg	THR	ARG		55.23	72	17.73	63.56	83	16.82	67.06	120	15.45	55.46	68	17.64	56.1287		294.97	384	23.27	281.89	376	23.55	287.29	380	18.18	268.72	352	15.73	266.32	348	12.82	305.209		57.95	69	16.64	39.89	48	14.55	40.24	48	13.09	34.7233		72.68	95
PM07	F01	Thr-Glu	THR	GLU		30.49	38	9.27	34.02	42	9.36	33.45	41	9	33.65	41	10.18	27.2512		241.04	329	14.55	237.18	331	17.45	230.31	319	9.64	212.11	294	1.18	223.96	314	0.09	264.58		33.66	41	8.64	21.7	27	3.18	18.25	24	1.09	23.2217		55.04	81
PM07	F02	Thr-Gly	THR	GLY		14.79	20	0.73	32.68	42	1.45	17.21	23	0.55	16.56	22	1.64	22.44		261.94	387	0.55	245.16	387	0.64	226.43	375	0.27	200.58	323	0	223.22	345	0	297.143		27.46	38	0.09	6.33	10	0	3.98	8	0	15.5883		20.05	29
PM07	F03	Thr-Leu	THR	LEU		24.63	39	5.91	26.72	43	1.36	20.05	28	1.55	20.29	28	3	25.7613		244.82	361	2.18	230.7	358	1.82	232.54	355	3.55	209.42	310	0	223.05	327	0	283.643		24.77	36	3.45	12.26	21	0.18	7.54	14	0	18.0517		28.96	44
PM07	F04	Thr-Met	THR	MET		35	46	7.64	44.75	61	7.91	33.38	43	7.82	32.93	42	14.36	32.8275		260.58	374	7.36	251.11	377	6.91	261.68	390	11.82	247.69	353	7.45	253.58	363	2.18	306.014		39.04	52	5.27	25.81	36	3.91	25.26	35	3.09	31.0583		44.16	63
PM07	F05	Thr-Pro	THR	PRO		27.21	37	8.36	35.49	50	8.27	26.81	37	4.36	23.44	31	8.55	26.1038		74.56	127	0.55	64.04	111	0.09	52.9	93	4.27	38.57	63	2.73	55.72	91	0.64	75.429		32.53	44	7.91	11.61	17	3.73	13.34	17	3	17.16		25.18	36
PM07	F06	Trp-Ala	TRP	ALA		143.48	247	0.09	159.74	267	0	160.13	270	0	162.29	270	0.09	209.905		155.68	255	1.64	151.17	251	3.27	155.89	263	0.09	130.04	221	0	154.61	258	0	198.539		39.29	55	0	20.39	27	0	15.94	23	0	30.1033		179.53	326
PM07	F07	Trp-Arg	TRP	ARG		240.33	357	3.73	269.19	380	2.82	249.13	363	2.55	250.19	361	6.27	304.89		257.06	368	4.18	245.91	363	2.73	246.74	362	0.55	212.6	320	0	216.81	327	0	290.422		48.34	67	3.64	16.06	20	2.18	10.13	14	0	27.085		202.03	341
PM07	F08	Trp-Asp	TRP	ASP		62.67	170	5.45	72.97	188	0.91	59.49	170	0.45	60.44	168	1.45	116.876		87.73	236	2.91	90.39	224	5.27	71.66	208	3.73	68.07	187	0.09	61.44	187	0	139.729		23.31	32	1.09	10.34	19	0	9.2	16	0	18.0583		20.95	38
PM07	F09	Trp-Glu	TRP	GLU		23.23	39	1.55	23.06	39	0	28.08	45	0.09	22.62	37	0	31.7138		16.01	31	1.09	19.64	33	1.91	16.52	30	0.36	13.65	29	0	16.72	39	0	23.784		25.94	38	0	15.59	23	0	14.27	22	0	23.1333		26.61	49
PM07	F10	Trp-Gly	TRP	GLY		106.78	259	1.27	132.25	279	0	121.44	293	0.55	116.38	283	0.27	198.336		186.44	356	3.09	175.45	349	11.73	152.25	324	0.09	145.2	299	0	138.44	295	0	239.098		34.84	49	0	18.56	28	0.64	14.66	23	0	27.72		78.03	210
PM07	F11	Trp-Leu	TRP	LEU		159.19	304	3	189.57	332	4.18	159.43	307	0.91	157.5	306	0	237.316		182.1	320	8.18	185.81	327	10.64	167.68	316	0.82	158.67	292	0	167.99	305	0	238.295		63.33	109	0	20.53	31	0.45	14.86	27	0	43.9067		60.82	158
PM07	F12	Trp-Lys	TRP	LYS		102.31	156	24.18	133.79	201	22.09	115.64	173	21.45	110.87	162	23.27	121.576		118.42	177	20	116.95	171	21.91	105.17	153	23.27	89.17	136	16.55	110.01	164	16.45	114.432		52.36	63	20.82	35.09	41	18.64	33.21	40	20.73	23.65		77.17	127
PM07	G01	Trp-Phe	TRP	PHE		23.78	36	7.27	36.32	55	6.82	24.83	35	8.27	24.65	34	8.36	26.0175		106.89	203	22	111.9	207	21.82	104.95	208	14.91	84.09	167	2.18	91.61	185	4.91	133.784		26.67	35	8	15.95	20	16.64	13.83	19	0.27	13.7817		30.45	43
PM07	G02	Trp-Ser	TRP	SER		140.09	245	4.64	155.69	260	3.55	141.61	247	3.27	147.16	254	4.09	194.929		154.64	268	2.18	140.49	254	1.09	147.66	259	5.82	125.78	218	0.45	146.04	251	0.64	194.421		44.54	62	1.82	24.69	32	2.09	21.79	30	0.82	33.7967		117.25	251
PM07	G03	Trp-Trp	TRP	TRP		19.34	32	2.45	37.86	68	3.36	15.35	26	0.18	17.57	29	1.82	28.69		43.07	87	2.82	38.8	79	7.09	25.98	58	1.73	27.29	63	0	22.76	57	0	47.86		34.16	52	3.09	9.06	15	0.09	7.45	13	0	20.6083		12.88	22
PM07	G04	Trp-Tyr	TRP	TYR		117.05	226	6.64	125.72	239	5.64	120.45	234	9.36	118.1	231	6.09	169.485		115.34	205	1.91	117	203	3.27	107.65	198	6.09	86.22	163	1.82	90.64	174	0.82	143.205		26.38	36	3.82	12.82	18	2.27	9.91	14	1	16.9783		36.71	68
PM07	G05	Tyr-Ala	TYR	ALA		191.38	303	5.55	213.15	325	2.09	196.81	308	0	194.62	301	11.18	249.42		199.22	299	0	167.87	267	0	185.33	295	5.27	153.06	246	1	196.55	302	0.18	229.813		33.48	49	0.09	8.25	12	1.55	8.74	15	0	20.2883		168.08	295
PM07	G06	Tyr-Gln	TYR	GLN		197.01	303	4.27	212.59	319	2.09	209.19	319	0.18	208.63	314	5.09	257.392		228.06	327	1.91	206.69	310	1.27	215.82	324	1.09	207.84	305	0	229.24	331	0	267.615		80.7	150	0.82	60.37	125	0.64	66.62	138	0	103.068		173.6	297
PM07	G07	Tyr-Glu	TYR	GLU		120.83	202	0.18	139.56	223	0.09	132.48	216	0.55	126.86	210	0	171.141		137.27	215	0	128.57	208	0	123.44	208	0.09	120.34	202	0	128.73	210	0	168.115		19.91	27	0	1.46	4	0	0.21	1	0	8.93		64.72	196
PM07	G08	Tyr-Gly	TYR	GLY		167.45	288	4.55	180.54	307	2.82	178.87	311	3.18	170.78	296	2.27	234.255		213.7	327	1.82	196.53	315	0.64	198.04	324	4.64	170.7	283	0.09	188.53	301	0	250.31		25.55	33	1.82	4.08	7	0.55	1.23	3	0.09	11.43		41.39	130
PM07	G09	Tyr-His	TYR	HIS		109.46	277	6.82	144.44	345	2.27	79.08	188	0.36	64.65	150	2.91	166.614		259.71	359	0.18	234.47	347	0	236.01	344	3.73	246.97	339	0.18	247.23	356	0	296.119		43.18	57	1.55	21.72	30	0.55	25.22	34	0.27	34.2667		109.56	143
PM07	G10	Tyr-Leu	TYR	LEU		81.81	154	2.91	103.42	166	3.91	84.7	160	4.18	82.29	158	4.18	119.978		166.44	245	1.82	146.86	226	0.09	132.44	206	4.55	129.59	195	1.18	144.63	217	0.91	179.186		54.89	77	1	24.49	32	2.55	25.01	34	1.73	39.1517		61.23	131
PM07	G11	Tyr-Lys	TYR	LYS		59.86	90	1.64	88.37	135	1.55	60.22	91	2.91	52.04	78	2.27	79.7212		84.36	125	3.09	75.39	110	2.09	47.37	71	5	41.11	67	0	59.89	94	0.09	75.462		31.38	40	2.55	10.98	16	0.55	8.83	13	0	18.5317		40.23	67
PM07	G12	Tyr-Phe	TYR	PHE		44.39	52	31.18	54.65	66	28.91	44.17	56	27.09	47.33	58	31.91	23.0475		175.52	269	15.91	173.2	267	18.55	168.77	263	31.18	147.53	228	21.36	173.17	269	23.09	191.399		62.13	75	27.27	35.23	39	26.82	34.26	38	25.55	18.23		60.18	87
PM07	H01	Tyr-Trp	TYR	TRP		38.93	44	29.73	43.15	50	29.64	39.43	44	33.36	43.65	48	36.55	11.575		99.7	185	28.27	105.83	192	38.09	109.2	200	34.36	94.02	167	28.64	88.89	167	23.27	110.334		40.45	46	29.18	29.65	33	23.91	31.31	37	25.27	9.355		39.54	48
PM07	H02	Tyr-Tyr	TYR	TYR		44.44	89	13	47.45	77	14.18	35.98	52	13.36	39.3	60	16.64	41.3462		149.01	254	5.82	145.68	250	4.64	136.06	235	15.64	126.11	218	6.27	146.43	249	7.82	182.889		37.05	46	11.18	23.44	29	10.64	22.61	28	7.36	20.5967		44.41	63
PM07	H03	Val-Arg	VAL	ARG		109.74	248	7.55	105.26	247	10.36	109.16	277	9.36	103.6	258	11.91	172.42		221.54	302	3.64	212.56	298	8.45	223.61	311	9.36	203.5	279	4	221.1	302	4.36	251.471		30.4	37	10.18	20.09	25	8.09	16.85	22	5	17.1433		34.95	57
PM07	H04	Val-Asn	VAL	ASN		92.56	220	17	46.27	56	11.64	41.27	51	12.45	59.1	136	14.64	73.845		237.28	322	15.64	229.97	319	15.09	233.25	321	14.27	215.13	293	10.73	236.77	328	7.82	260.83		42.5	52	10.36	31.82	39	10.36	27.64	34	7.82	27.4967		172.12	242
PM07	H05	Val-Asp	VAL	ASP		47.85	128	7.36	30.56	40	2.36	27.34	35	5.82	23.44	30	6.91	39.6638		198.33	273	3.45	191.84	273	4.55	204.04	294	7	170.86	246	1.45	215.47	306	1.18	233.724		34.93	44	6.36	14.96	20	1.82	12.37	18	0.27	20.9133		34.71	67
PM07	H06	Val-Gly	VAL	GLY		35.63	51	9.18	41.86	53	7	31.69	40	5.27	31.75	39	8.09	33.1013		227.56	332	3.36	229.81	344	6.36	253.04	379	6.82	222.95	330	2.09	246.2	362	2.55	288.416		39.4	49	6.27	20.44	26	3.82	18.23	24	0.45	25.0517		34.87	47
PM07	H07	Val-His	VAL	HIS		11.56	17	0.36	26.07	35	0.55	13.48	20	0.09	10.73	16	0.64	18.32		143.55	200	7.91	115.52	164	10	93.22	132	0	111.18	149	0	86.99	124	0	128.366		34.96	45	0.09	6.9	11	0	5.99	10	0	18.935		56.6	76
PM07	H08	Val-Ile	VAL	ILE		22.28	29	4.36	29.52	38	1.73	26.2	33	4	24.44	31	5.09	25.38		169.92	258	3.82	157.16	241	6.73	152.99	244	5.45	118.72	187	1.82	148.33	235	0.27	187.592		32.95	42	4.64	15.43	22	1.36	13.99	20	0.09	21.895		46.34	77
PM07	H09	Val-Leu	VAL	LEU		30.66	43	4.27	39.92	53	5.36	32.05	42	2.45	34.24	44	4.18	35.7888		136.71	201	2.45	132.32	201	4.09	143.56	219	5	119.97	182	0.27	151.83	230	0.73	169.229		40.11	52	2.73	20.47	29	1.09	22.83	29	4.73	29.235		38.58	54
PM07	H10	Val-Tyr	VAL	TYR		29.15	39	7.09	35.09	47	2.45	29.54	38	5.55	25.9	33	7	29.065		201.75	292	5.27	180.94	273	8.55	182.78	279	6.36	168.44	252	0.55	206.89	306	1.09	229.92		32.74	42	2	22.05	28	4	16.93	23	0.27	24.3733		39.75	58
PM07	H11	Val-Val	VAL	VAL		30.52	37	13.36	39.46	46	12.82	31.68	39	11.36	28.01	34	11.09	23.5487		202.98	299	13.64	193.29	298	12.36	205.91	321	11.64	164.56	259	2.73	210.98	328	4.64	239.272		39.78	51	7.45	21	27	6.45	18.15	23	5.27	22.7383		36.47	50
PM07	H12	g-Glu-Gly	GLU (g-)	GLY		60.06	78	30.18	80.46	112	31.55	63.44	82	32.18	59.99	77	33.55	44.7587		70.15	113	19.64	67.29	106	25	77.03	116	33.36	72.9	111	24.18	73.89	122	22.36	68.016		75.58	108	29.27	53.2	73	26.09	51.74	74	22	44.9167		93.94	166
PM08	A01	Background				44.2	55	9.82	58	72	18.55	58.09	71	15	48.2	58	17.55	42.8312		41.28	49	17.09	42.62	52	18.36	73.91	91	17.09	67.54	87	3.45	61.56	80	1.91	53.011		26.49	32	13.36	36.68	48	4.09	47.08	61	3.73	35.295		51.72	68
PM08	A02	L-Glutamine	GLN			154.91	209	3.09	161.88	220	2.45	147.57	200	4.73	153.97	208	1.91	178.866		217.98	286	15.91	200.36	270	8.82	214.58	288	6.55	213.39	285	0	229.24	308	0	245.005		145.52	199	1.73	138.33	190	0.18	146.52	202	0	169.938		173.05	261
PM08	A03	Ala-Asp	ALA	ASP		22.1	46	2	27.22	33	6.64	16.13	20	8.73	17.02	22	5.73	19.6638		227.75	308	9.09	204.9	284	6.91	199.28	276	10.18	182.72	255	0.36	206.02	289	0	237.957		20.27	24	8.27	5.43	9	0.18	12.91	18	1.18	11.975		24.75	43
PM08	A04	Ala-Gln	ALA	GLN		160.41	220	5.36	162.75	225	7.82	163.49	222	7.45	167.43	228	4.18	187.435		232.84	312	11	220.11	300	12.45	224.88	304	13.55	209.15	286	0.27	227.55	310	0	255.203		150.35	211	3.36	148.57	207	0.09	152.94	211	1.55	178.933		205.1	293
PM08	A05	Ala-Ile	ALA	ILE		72.75	138	0.27	78.91	143	3	79.62	146	5.55	83.31	152	5.09	108.219		192.36	283	12	182.36	271	10.91	190.23	280	7.27	190.65	275	0.45	202.7	298	0	230.4		63.31	126	6.91	66.17	125	0.55	66.11	125	0.73	92.475		116.74	220
PM08	A06	Ala-Met	ALA	MET		152.86	231	5	156.25	235	7.18	169.55	247	11.36	159.21	236	4.09	191.449		184.18	272	12.64	168.53	254	14.27	192.44	275	12	216.79	302	1.18	208.8	292	0.45	228.464		135.38	214	6.09	132.49	200	4.73	133.36	201	0	165.792		132.41	282
PM08	A07	Ala-Val	ALA	VAL		21.26	29	0	29.95	40	1.45	33.8	62	3.45	24.27	31	0.27	32.61		219.84	316	9.18	190.93	277	7.73	201.22	295	1.82	186.26	266	0	202.78	293	0	241.053		15.8	21	0.91	10.79	16	0	13.99	20	0	16.0933		44.92	68
PM08	A08	Asp-Ala	ASP	ALA		12.89	18	0.91	18.73	25	1.64	13.72	19	3.18	14.29	18	3	15.2737		145	205	7.55	130.34	190	8.27	119.12	176	7.36	98.21	148	0	112.81	169	0	144.708		17.47	23	3.45	4.76	8	0.09	5.24	9	0	10.075		12.27	18
PM08	A09	Asp-Gln	ASP	GLN		24.14	32	0.18	30.14	38	2.27	30.19	38	1.82	27.17	34	0.91	30.405		145.89	208	7.64	144.89	213	8.18	145.84	202	2.55	125.72	178	0	147.57	214	0	168.821		12.53	17	1.18	19.15	26	0	14.28	20	0	17.95		32.51	45
PM08	A10	Asp-Gly	ASP	GLY		21.2	27	1.27	27.58	35	0.64	23.78	31	0.09	21.24	28	1.91	25.87		83.93	161	11.91	79.56	156	12	99.27	178	1.91	80.33	136	0	84.61	153	0	116.01		12.76	18	1.36	14.39	21	0	12.1	18	0	15.7117		22.63	31
PM08	A11	Glu-Ala	GLU	ALA		30.46	41	3.91	38.78	56	11.45	36.88	46	6	33.16	40	7.64	33.035		172.94	235	11.18	163.33	226	11.91	180.25	244	9.27	162.99	222	0.45	168.02	229	0.55	193.683		17.57	22	8.18	21.97	29	0.45	21.52	29	0	20.84		64.22	94
PM08	A12	Gly-Asn	GLY	ASN		221.86	308	14.64	217.62	301	14.91	231.57	320	9.55	238.7	330	15.64	257.414		306.43	400	46.55	298.02	397	46.64	289.14	388	14.45	266.44	357	3.55	266.69	364	7.18	309.602		218.6	314	20.55	205.92	288	6.82	216.1	309	2	248.143		204.54	277
PM08	B01	Gly-Asp	GLY	ASP		21	27	8.27	35.61	43	16.45	28.27	35	11.18	25.01	31	14.36	18.1663		178.43	262	10.27	154.9	233	10.36	181.12	268	13.64	149.81	221	3	169.58	252	2.55	199.024		22.29	27	13.55	14.03	18	6.27	13.15	19	2.27	11.9517		23.02	31
PM08	B02	Gly-Ile	GLY	ILE		77.38	144	0.18	87.16	153	1.18	74.35	141	0	75.11	143	0.09	111.515		211.93	338	8	201.48	324	6.55	228.52	364	0.73	218.96	334	0	227.7	344	0	276.209		57.91	111	0	64.35	124	0	67.81	128	0	92.1783		101.24	205
PM08	B03	His-Ala	HIS	ALA		25.71	40	0	55.05	100	0.18	26.78	41	0.09	28.96	44	2.64	44.4575		108.79	151	2.27	131.09	178	0.82	141.61	195	2.27	182.19	241	0	191.43	274	0	178.341		11.6	16	2.18	4.74	8	0	9.77	14	0	9.975		23.12	32
PM08	B04	His-Glu	HIS	GLU		62.92	108	4.64	140.55	303	6.64	62.13	99	1.64	60.78	98	5.82	112.118		189.7	255	5.82	194.34	263	9.73	223.72	307	7.82	259.68	342	1.82	257.85	355	0	259.689		19.23	24	3.64	18.13	26	0	29.39	38	3.45	23.1217		47.12	66
PM08	B05	His-His	HIS	HIS		23.38	34	0	32.19	44	0.64	29.69	41	0.09	28.31	39	0.64	33.6063		66.78	95	4.91	87.53	122	5.36	103.21	171	1.55	176.37	233	0	137.14	193	0	136.143		17.77	24	0.09	16.77	25	0	17.94	25	0	21.08		58.09	76
PM08	B06	Ile-Asn	ILE	ASN		118.43	323	1.18	148.16	353	7.36	120.77	323	1.45	100.33	263	3.18	215.411		224.44	341	0.27	229.15	346	4.36	232.41	343	2.82	227.69	325	0	248.6	354	0	285.639		19.81	25	3.91	17.32	24	0	18.87	26	0	20.5433		151.17	216
PM08	B07	Ile-Leu	ILE	LEU		68.33	152	0.27	75.32	158	5.64	75.02	163	0	76.2	166	1.64	114.844		114.86	184	4.45	100.09	162	5.55	112.52	178	0.36	100.24	159	0	108.79	172	0	137.08		11.79	17	0	19.69	31	0	22.59	33	0	22.5117		46.11	72
PM08	B08	Leu-Asn	LEU	ASN		234.53	330	0.55	239.79	334	4.45	227.44	324	0	227.53	323	0.09	278.766		184.61	259	1.55	176.55	255	0.27	216.82	305	2.82	214.69	299	0	226.81	316	0	244.418		17.58	24	0	9.66	16	0	14.88	22	0	17.3533		148.32	215
PM08	B09	Leu-His	LEU	HIS		34.54	53	2.18	43.61	76	4.82	24.98	40	3	30	44	5.45	39.4062		149.19	196	2.82	144.82	192	1.82	180.61	240	6.27	220.55	271	0	203.18	263	0	203.855		7.29	11	0	3.96	7	0	9.41	14	0	8.77667		79.3	111
PM08	B10	Leu-Pro	LEU	PRO		29.19	55	1.73	31.23	50	0.55	27.02	48	0	27.86	48	0	38.9675		64.33	127	7.18	80.47	137	9.64	84.94	153	1.55	74.13	127	0	80.14	134	0	102.531		14.06	23	2.45	7.25	12	0	9.93	15	0	12.33		15.74	23
PM08	B11	Leu-Tyr	LEU	TYR		87.66	166	11.36	87.97	164	4.91	87.83	175	0.82	88.76	172	4.18	123.332		129.72	201	9.73	113.47	178	10.64	116.31	192	4.82	91.33	153	0	117.74	197	0	143.917		22.17	28	2.27	10.77	15	0.09	8.99	13	0	15.4417		29.09	47
PM08	B12	Lys-Asp	LYS	ASP		73.71	114	8.64	78.85	121	7.64	83.96	126	7	76.87	120	7.55	91.5987		89.01	122	34.45	98.4	137	34.91	122.61	192	6.91	134.13	210	3.27	119.58	187	2.18	124.823		25.92	32	7.09	29.42	37	3	26.5	33	4.64	24.64		43.79	60
PM08	C01	Lys-Gly	LYS	GLY		44.89	78	2.64	68.98	108	13.36	51.56	78	10.27	44.92	73	7.91	59.8687		42.44	94	7.45	36.08	84	6.64	65.32	169	9.18	52.48	143	0.18	39.08	90	0.27	76.79		17.7	23	4.82	15.58	22	1.91	23.34	32	1	20.69		30.22	43
PM08	C02	Lys-Met	LYS	MET		35.39	53	0	60	90	0.09	41.8	62	0.55	35.43	53	0.09	53.6475		41.45	59	9	32.88	48	4.82	47.27	76	0.64	60.31	99	0	59.92	99	0	59.393		13.36	18	0.36	5.56	9	0	11.79	19	0.55	12.615		25.22	55
PM08	C03	Met-Thr	MET	THR		26.58	35	0.09	29.32	41	0.36	33.79	42	3	26.98	33	0.64	32.4387		195.15	298	1.36	196.65	307	1.55	223.43	327	1.82	208.84	304	0	219.47	316	0	258.604		17.83	23	0.27	15.51	24	0	13.44	19	0	18.7167		37.46	55
PM08	C04	Met-Tyr	MET	TYR		111.63	277	2.27	131.26	293	1.09	99.96	270	0.64	100.24	272	1.36	193.046		186.07	305	4.91	170.98	286	4.82	202.86	320	3.27	176.9	288	0	218.78	330	0.18	245.819		16.02	21	1.27	5.57	9	0	18.95	27	0	15.6767		57.18	128
PM08	C05	Phe-Asp	PHE	ASP		190.59	289	2	201.98	303	2.27	195.52	301	0.18	188.36	290	1.09	243.541		191.23	285	9.18	177.99	268	6.45	215.97	315	3.55	192.58	278	0	215.26	311	0	241.163		16.85	22	1.55	17.37	25	0	21.83	29	0	21.5883		54.82	80
PM08	C06	Phe-Glu	PHE	GLU		190.13	266	3.27	196.04	272	4.18	198.63	277	0.45	192.26	267	3	229.653		154.17	211	14.18	134.02	191	10.09	171.17	239	1.82	159.28	218	0.09	170.24	236	0	183.148		19.46	25	3.64	19.53	27	0.09	19.15	27	0	21.4367		54.21	88
PM08	C07	Gln-Glu	GLN	GLU		30.08	47	0	36.09	51	0	35.18	48	0	30.34	41	0	39.8362		182.53	246	1.27	170.4	238	1.64	191.34	264	0	166.78	230	0	194.2	266	0	214.345		18.14	29	0	18.55	29	0	19.06	30	0	23.9583		38.03	58
PM08	C08	Phe-Met	PHE	MET		149.2	267	2.73	149.31	262	4.18	148.9	266	0.09	140.91	259	0.45	203.43		195.31	313	5.55	183.05	299	7.18	206.47	318	3.45	188.26	294	0.73	202.37	311	0	247.666		8.98	13	0	11.94	19	0	16.97	24	0	15.6483		107.67	304
PM08	C09	Phe-Tyr	PHE	TYR		18.83	47	2.64	28.67	59	1.64	16.41	29	0.18	18.49	34	0.82	30.105		131.2	232	2.91	127.26	213	7	133.56	222	1	114.69	194	0	145.45	235	0	172.636		8.78	13	0.27	2.97	7	0	9.23	15	0	9.33		38.83	70
PM08	C10	Phe-Val	PHE	VAL		113.72	197	2.18	132.95	212	0.64	125.42	210	0.27	116.43	195	0.91	161.815		169.65	260	0.09	153.97	242	2.09	176.05	264	1.36	162.6	240	0	199.06	293	0	215.323		16.34	22	0	22.33	32	0	21.29	29	0	23.8267		41.19	63
PM08	C11	Pro-Arg	PRO	ARG		37.78	102	0.27	33.13	49	1.55	30.07	44	0.18	27.48	43	1	45.0575		235	320	8.55	238.48	334	9	245.49	343	2.09	221.14	308	0	245.03	340	0	279.084		11.1	15	0	13.33	20	0	13.49	20	0	15.4867		24.85	35
PM08	C12	Pro-Asn	PRO	ASN		42.54	54	9.09	42.13	54	11.09	46.83	59	8.27	45.51	62	11.73	40.7013		242.45	316	33.82	225.42	301	29.36	232.22	310	8.45	219.71	294	4.09	231.22	312	3.73	252.512		28.28	34	10.91	33.95	42	5.18	32.96	45	6.64	27.3617		157.09	217
PM08	D01	Pro-Glu	PRO	GLU		19.91	26	4.55	30.79	37	12.64	26.96	35	7.55	22.54	28	7.64	20.185		174.87	247	13.45	159.64	231	15.64	173.16	248	10.45	133.59	189	0.55	161.04	230	0.73	186.57		18.64	24	8	14.36	20	1.91	13.35	19	0.27	15.595		24.39	35
PM08	D02	Pro-lle	PRO	ILE		35.87	46	1.91	37.16	51	0.36	33.98	47	0	33.62	45	1.09	40.3638		144.21	221	3	134.66	213	0.73	187.13	278	0.18	190.2	276	0	194.29	285	0	211.569		17.27	23	0.18	26.55	37	0	27.27	37	0	27.935		39.83	56
PM08	D03	Pro-Lys	PRO	LYS		9.26	14	0.91	14.07	20	2.91	12.66	18	0.18	9.86	15	0.64	12.9462		7.46	13	4.27	14.62	24	1.55	22.24	35	2.82	12.95	28	0	19.95	36	0.45	19.502		9.24	13	1.91	2.6	6	0	5.07	8	0	6.43833		15.14	21
PM08	D04	Pro-Ser	PRO	SER		27.19	35	7.18	38.12	48	7.91	36.78	46	5.82	37.01	58	9.55	33.1525		185.69	252	10.82	153.04	218	5.09	196.42	268	13.82	173.33	239	1.27	185.54	250	0.18	205.862		25.56	30	13.18	15.38	20	1.55	24.88	33	1.45	18.5133		35.29	50
PM08	D05	Pro-Trp	PRO	TRP		18.22	24	5.45	24.05	37	3.73	20.15	28	1.55	19.97	26	3.91	21.0138		120.41	259	3.64	129.16	263	0.36	94.5	205	3.73	96.68	211	0	117.82	250	0.18	173.077		8.02	12	1.55	8.25	13	0.27	11.89	18	0.09	11.07		10.16	17
PM08	D06	Pro-Val	PRO	VAL		30.97	40	0.09	29.03	38	0.18	38.37	49	0	33.08	42	1	37.2362		142.51	204	0	125.8	184	0.27	169.7	235	0	146.41	205	0	161	229	0	180.192		14.4	19	0	21.37	28	0	19.61	27	0	21.5633		38.46	54
PM08	D07	Ser-Asn	SER	ASN		142.45	207	1.73	158.81	229	5.64	143.28	208	1.18	140.73	206	0.09	177.249		301.55	386	3.64	286.76	376	3.27	294.51	383	1.64	268.98	353	0	272.46	359	0	326.416		136.93	204	3.45	122.03	185	0	133.6	198	0	162.01		152.02	216
PM08	D08	Ser-Asp	SER	ASP		25.63	33	2.36	37.79	47	3.45	26.43	35	0.18	27.78	40	0	32.5787		226.63	302	4.91	224.32	308	3	239.34	317	1.45	221.65	297	0	232.88	313	0	266.312		15.58	21	0.09	15.36	22	0	17.14	24	0	19.14		30.22	45
PM08	D09	Ser-Gln	SER	GLN		146.34	209	0	155.67	222	1.27	147.13	209	0	150.37	212	0	181.119		240.14	318	0	216.02	298	0	250.95	337	0	224.02	300	0	240.42	320	0	274.455		130.7	191	0	124.83	180	0	137.4	196	0	159.988		158.58	233
PM08	D10	Ser-Glu	SER	GLU		34.4	65	1.64	26.7	35	3.55	28.4	37	0	32.15	39	6.64	34.2563		212.23	287	1.55	195.15	271	2.45	204.91	281	2	205.57	278	0	222.89	300	0	244.575		20.5	26	3.45	18.81	29	0	17.03	27	0	21.6767		33.61	47
PM08	D11	Thr-Asp	THR	ASP		19.51	25	1.45	35.98	45	10.64	21.59	28	0	29.49	36	8	25.0512		202.47	297	5.36	194.71	287	4.18	204.69	301	3.45	184.16	266	0	199.48	289	0	239.951		18.08	26	2.82	12.13	17	0	12.74	18	0	16.155		29.78	43
PM08	D12	Thr-Gln	THR	GLN		41.45	52	11.64	43.07	53	13.73	48.32	64	9.91	43.5	53	12.55	37.8425		257.52	342	31.36	244.49	337	27.27	252.19	345	10.27	243.01	326	5.73	241.11	330	4.91	275.922		31.8	38	11.55	31.03	38	6.18	27.67	36	4.45	25.21		45.64	59
PM08	E01	Thr-Phe	THR	PHE		22.47	29	0.55	33.14	42	4.36	26.36	33	4.09	24.26	31	3.45	27.0437		283.15	389	11.64	275.37	390	10	277.61	384	3.36	259.73	353	0	259.5	359	0	318.036		15.6	21	1.18	14.93	20	0.18	16.82	23	0	18.3083		71.02	104
PM08	E02	Thr-Ser	THR	SER		21.06	30	1.82	35.76	49	0.18	26.01	41	0	29.56	38	0.45	33.1887		289.39	383	2.64	281.54	381	1.64	291.88	388	0.09	274.56	360	0	273.13	358	0	327.18		15.21	20	0.55	12.84	20	0	18.22	26	0	18.4617		35.07	55
PM08	E03	Trp-Val	TRP	VAL		156.39	248	3.18	160.25	248	8	173.84	270	1.73	167.92	262	3.36	206.73		103.82	198	7.36	119.16	210	6.82	161.68	248	3.64	161.03	240	0	161.53	247	0	181.462		18.11	23	4.64	24.53	35	0	26.54	36	0	25.6167		179.16	335
PM08	E04	Tyr-Ile	TYR	ILE		117.75	208	1.27	125.55	228	1.45	118.45	223	1.64	117.8	215	2.55	167.464		124.99	187	3.82	124.21	191	1.82	128.72	207	3.27	104.2	167	0	140.46	221	0	157.778		19.45	25	2.55	6.19	10	0.09	10.93	16	0	13.635		42.27	91
PM08	E05	Tyr-Val	TYR	VAL		126.94	217	6.82	146.02	239	4.55	140.48	234	1.45	141.03	235	6.36	180.134		131.54	223	2.91	119.67	202	2	141.93	230	5.82	112.49	184	0.36	152.73	246	0	172.116		11.68	15	6.27	7.97	13	0.09	6.92	10	0.82	7.72167		82.47	253
PM08	E06	Val-Ala	VAL	ALA		46.92	121	5.55	45.57	117	5.55	52.87	151	1.27	46.91	131	1.27	85.6238		191.43	279	5.64	168.68	252	4.27	194.72	283	4.18	165.12	241	0	193.88	279	0	221.963		13.32	17	4.09	16.78	25	0	9.78	16	0	14.6833		44.97	62
PM08	E07	Val-Gln	VAL	GLN		34.71	81	0.91	35.86	56	0.45	26.96	40	0	29.15	47	0.64	43.335		185.8	254	0.27	169.95	243	0.36	203	274	3.64	176.78	248	0	190.38	264	0	220.041		13.2	18	0	9.12	14	0	10.92	17	0	13.7067		24.57	38
PM08	E08	Val-Glu	VAL	GLU		36.28	105	0.09	20.37	26	4.73	30.14	40	0.27	23.8	31	0.09	37.7737		140.95	204	5.82	130.31	195	1.27	155.2	220	0.36	141.41	200	0	163.98	233	0	176.895		14.39	20	2.27	12.81	21	0	8.66	15	0	14.14		30.65	47
PM08	E09	Val-Lys	VAL	LYS		14.06	20	1.45	25.35	32	2.09	18.46	25	0.55	18.5	24	1.45	20.7812		58.8	88	6.18	71.41	112	4.36	69.54	106	4.09	90.15	142	0	84.75	133	0	92.635		14.32	21	2.18	7.71	14	0	10.58	14	0	12.8517		26.41	37
PM08	E10	Val-Met	VAL	MET		70.7	232	8.45	72.44	218	5.82	76.04	227	6.36	68.1	219	8.45	140.64		167.68	252	7.55	173.91	255	8.45	191.88	279	7.27	177.72	260	0	199.39	283	0.09	219.288		15.77	21	4.91	10.48	16	0.09	13.82	18	0.55	14.095		36.81	66
PM08	E11	Val-Phe	VAL	PHE		28.09	37	0	35.75	45	0.73	40.83	52	0.64	35.65	44	4.55	38.31		196.24	290	4.45	184.34	273	3.64	201.41	290	0.18	182.69	261	0	204.08	294	0	236.026		15.09	20	0	27.2	36	0	21.09	29	0	24.73		51.42	73
PM08	E12	Val-Pro	VAL	PRO		29.46	34	17.55	41.98	49	19.82	35.13	43	15.64	39.58	46	23.91	20.5388		122.58	180	24.82	112.05	170	23.18	128.27	195	18.73	108.7	161	13.09	128.73	189	12.45	131.083		31.52	38	14	24.54	29	12.82	26.56	32	12.27	15.77		31.85	39
PM08	F01	Val-Ser	VAL	SER		78.31	215	7.36	67.62	181	7.64	78.81	231	8.09	67.29	193	6.36	131.644		221.74	308	14.18	210.46	294	14.82	216.22	300	7.09	206.29	284	0.91	213.67	297	0.27	247.688		21.79	28	7.73	17.55	24	1.82	16.65	22	0.18	18.535		36.19	55
PM08	F02	b-Ala-Ala	ALA (b-)	ALA		25.35	32	1.64	28.28	37	0.55	25.09	33	0.27	23.26	30	0.64	28.4775		46.08	74	7.64	53.35	86	5.18	69.18	116	1.36	67.28	122	0	55.84	105	0	76.633		15.49	20	0.09	15.57	22	0	19.03	26	0	19.6417		25.63	35
PM08	F03	b-Ala-Gly	ALA (b-)	GLY		19.95	28	3.91	22.54	29	4.82	18.52	25	2.36	19.7	25	2.55	20.0538		21.24	26	5.45	24.92	32	2.55	28.9	36	3.36	21.91	30	0	25.65	36	0	25.992		11.76	16	1.55	9.05	13	0	12.13	17	0.36	12.6967		19.16	28
PM08	F04	b-Ala-His	ALA (b-)	HIS		19.51	25	12.45	21.94	27	11.82	23.42	30	7.82	23.84	30	14.09	13.5388		14.55	18	12.09	6.82	10	3.55	18.99	24	15.18	5.84	11	0.64	14.92	24	1.82	8.162		19.05	24	10.55	14.98	20	2.64	14.54	20	2	13.0117		31.74	41
PM08	F05	Met-b-Ala	MET	ALA (b-)		22.64	28	10.27	34.38	46	9	25.64	32	9.45	28.9	34	11.45	21.395		111.04	226	0.82	105.88	209	0	128.22	236	12.18	113.52	218	1.64	122.7	226	0.09	166.686		21.04	27	2.18	15.24	25	0.09	16.29	21	3.09	18.8883		19.78	31
PM08	F06	b-Ala-Phe	ALA (b-)	PHE		26.68	35	0	30.38	40	0	35.19	46	0	28.45	36	0	34.7125		14.45	20	2.73	14.28	20	1.27	24.63	39	0.18	25.88	42	0	20.42	36	0	24.826		12.69	17	0.09	18.66	26	0	19.69	28	0	20.13		25.85	34
PM08	F07	D-Ala-D-Ala	ALA (D-)	ALA (D-)		21.53	26	6.36	28.19	37	2.36	19.68	25	2.55	19.04	25	0.27	22.29		35.85	44	8.18	30.62	38	4.18	25.04	31	2.45	19.9	28	0	20.36	32	0	27.517		20.57	26	4.27	9.19	14	0	11.49	18	0	14.7517		19.01	26
PM08	F08	D-Ala-Gly	ALA (D-)	GLY		16.95	24	1.73	14.48	19	3.45	22.83	30	0	13.84	18	1.27	18.2775		30.42	47	11.82	32.06	49	6.27	27.56	46	4.55	26.15	52	0	16.32	34	0	31.521		20.74	27	4.09	8.99	16	0	4.45	8	0	12.9867		13.74	22
PM08	F09	D-Ala-Leu	ALA (D-)	LEU		49.08	94	1.55	49.63	92	0	48.89	91	0.36	50.13	92	0.55	70.2313		66.89	116	4.18	63.99	116	4.73	79.99	134	1.73	73.23	124	0	64.1	115	0	93.19		37.31	79	0.55	37.33	80	0	35.5	74	0	57.06		54.7	118
PM08	F10	D-Leu-D-Leu	LEU (D-)	LEU (D-)		18.38	29	2	37.27	49	0.82	30.94	44	0	28.9	40	1	33.7362		25.24	33	2.36	32.07	42	5.64	36.77	49	0.09	29.92	43	0	48.73	65	0	38.853		16.43	23	0.36	17.91	28	0	32.98	47	0	27.5133		27.48	38
PM08	F11	D-Leu-Gly	LEU (D-)	GLY		22.63	30	2.91	32.45	42	0.82	29.79	38	3.09	28.31	37	4	29.8225		37.34	45	15.73	34.71	45	5.64	34.92	48	3.55	23.74	37	0	21.17	34	0	31.108		14.58	20	0.18	15.05	22	0.09	16.65	25	0	18.84		21.15	29
PM08	F12	D-Leu-Tyr	LEU (D-)	TYR		52.44	62	23.55	64.08	76	22.73	58.73	71	18.91	57.22	68	22.64	41.7338		45.23	54	22.91	47.08	57	22.18	76.88	92	20.64	70.42	85	24.36	67.51	84	14.82	46.932		42.15	49	23.64	43.36	52	15.91	49.32	59	21.64	29.1783		53.55	66
PM08	G01	g-Glu-Gly	GLU (g-)	GLY		26.31	41	5.82	40.21	63	6.27	26.57	40	5.27	26.17	39	5.73	32.0125		47.02	86	10.45	51.73	95	10	42.45	73	7.45	37.63	71	0.09	40.9	85	2.91	56.793		29.54	48	4.64	18.79	30	2.45	22.06	41	0	29.185		55.59	122
PM08	G02	g-D-Glu-Gly	GLU (g-D-)	GLY		16.28	21	5.09	22.71	29	5.55	17.89	24	1.64	16.59	21	2.91	17.2587		11.38	17	1.55	25.7	33	4.36	23.62	30	7.73	18.43	25	1.73	18.2	29	0	20.063		12.75	17	1.09	31.06	37	25	10.17	14	1.45	9.91		15.2	22
PM08	G03	Gly-D-Ala	GLY	ALA (D-)		15.75	22	0.73	26.68	35	2.18	24.58	33	0.27	18.42	26	0.18	24.3388		27.49	34	8.36	30.29	38	4.27	31.53	40	0.36	28.31	38	0	26.79	38	0	30.641		10.78	15	1	10.01	15	0	13.56	20	0	13.7283		19.43	29
PM08	G04	Gly-D-Asp	GLY	ASP (D-)		17.58	22	3.73	25.21	31	4.27	18.85	23	2.91	18.59	23	3.09	18.9037		20.45	26	1.82	28.33	36	1	25.53	32	4.73	17.79	24	0	17.85	25	0	23.785		20.64	25	5.27	11.79	16	0.82	12.68	18	0	15.1417		20.05	26
PM08	G05	Gly-D-Ser	GLY	SER (D-)		18.28	25	3.09	26.31	40	1	19.87	26	0.73	19.79	26	1.91	23.4763		18.32	25	0.36	20.93	29	0	27.04	35	4.27	27.63	43	0	22.63	39	0.09	27.805		15.05	21	2.64	14.93	26	0	15.44	25	0	19.07		23.09	32
PM08	G06	Gly-D-Thr	GLY	THR (D-)		17.53	25	2.73	28.38	41	1.45	22.05	34	1.36	20.95	27	2.18	25.0587		23.52	29	8.18	25.23	33	6.64	27.28	36	1	27.36	39	0	27.21	40	0	27.6		15.54	21	2.73	11.91	18	0.27	14.16	21	0.09	16.145		22.57	32
PM08	G07	Gly-D-Val	GLY	VAL (D-)		10.26	15	0	8.89	13	0	11.47	15	0.18	10.78	15	0	12.375		13.98	19	0.18	25.42	33	0.09	16.02	21	0.27	7.72	13	0	5.21	10	0	16.325		11.25	15	0	3.96	7	0	1.6	4	0	7.135		10.37	15
PM08	G08	Leu-b-Ala	LEU	ALA (b-)		18.67	25	2.55	28.02	40	3.91	25.41	35	0.45	19.79	26	1.82	25.0562		57.91	118	1.91	49.97	104	1.36	75.69	144	5	46.29	92	0	56.62	108	0	83.598		14.05	19	0.64	10.67	16	0	12.63	19	0	14.895		20.95	29
PM08	G09	Leu-D-Leu	LEU	LEU (D-)		48	68	3.36	45.9	64	2.18	61.83	86	1.55	51.4	69	3.09	59.2163		13.07	22	2.18	14.5	26	0.27	61.02	93	3.91	58.63	95	0	49.04	76	0	49.556		10.74	15	4.27	40.86	58	0.27	39.31	55	0.09	35.445		46.49	69
PM08	G10	Phe-b-Ala	PHE	ALA (b-)		27.69	35	8	31.02	41	3	40.47	53	6.55	29.08	36	4.36	31.1775		59.22	136	2.36	56.05	121	2.55	77.8	151	6.27	64.5	114	2.73	61.86	122	1.55	93.253		19.76	25	6.18	23.35	32	1.27	19.06	25	0.73	20.7383		28.07	38
PM08	G11	Ala-Ala-Ala	ALA	ALA	ALA	29.21	45	2.91	31.34	40	3.09	29.02	37	0.91	29.78	40	2.27	32.8687		138.25	222	7.45	127.9	210	2	148.56	232	2.55	137.87	211	0	164.09	249	0	181.667		23.28	28	6.64	19.33	26	0	18.35	25	0	20.7867		85.17	152
PM08	G12	D-Ala-Gly-Gly	ALA (D-)	GLY	GLY	53.39	61	29.45	60.71	70	29.36	58.45	67	27	55.4	62	29.82	32.0838		56.22	84	18.36	57.58	86	14.64	81.73	116	28.45	81.49	116	24.82	65.89	96	23.45	62.141		47.25	53	31.73	49.56	58	22.82	47.74	56	26.73	23.965		57.41	68
PM08	H01	Gly-Gly-Ala	GLY	GLY	ALA	109.89	178	9.36	117.37	176	12	122.68	197	16.64	119.69	191	14.27	138.384		145.71	259	12	126.63	227	14.09	155.76	263	13.36	140.42	233	7.45	157.97	261	5.55	186.459		115.13	191	11.45	106.71	171	8.73	110.55	170	7.09	133.895		189.22	315
PM08	H02	Gly-Gly-D-Leu	GLY	GLY	LEU (D-)	36.63	46	17.27	47.76	58	14	34.65	43	10.82	36.81	45	16.18	28.9112		46.16	65	9.09	50.44	70	8.45	61.79	85	15.91	54.2	79	9.09	54.26	79	6.36	54.705		31.18	38	15.27	28.16	35	10.73	41.88	54	13.09	23.7467		37.39	47
PM08	H03	Gly-Gly-Gly	GLY	GLY	GLY	44.29	64	7.09	49.18	67	8.36	44.85	63	10.82	45.51	63	9.18	46.2437		69.11	136	9.55	70.36	138	5.73	106.49	190	14	89.82	162	7.18	89.62	171	3.18	114.31		36.31	57	8.36	33.13	46	3.55	37.95	52	7.36	36.1517		62.91	100
PM08	H04	Gly-Gly-Ile	GLY	GLY	ILE	96.85	171	15.55	104.77	173	16.09	101.71	175	13.64	102.91	177	15.55	122.58		208.4	349	24.18	211.75	339	22.18	256.19	394	17.09	210.17	312	7.82	233.06	350	5.82	270.937		87.49	163	15.64	84.91	155	11	89.27	156	12.09	108.482		139.23	262
PM08	H05	Gly-Gly-Leu	GLY	GLY	LEU	129.3	216	6.27	124.61	194	6.91	148.82	249	3.55	155.8	257	10.73	177.456		139.75	240	9.09	128.4	219	8	173.22	286	8.55	146.19	234	2.09	166.24	260	0	193.73		128.3	224	8.73	115.75	194	2	114.15	182	2.09	155.28		191.09	338
PM08	H06	Gly-Gly-Phe	GLY	GLY	PHE	22.17	27	6.91	27.42	34	9.82	23.28	30	4.18	24.95	31	9.27	19.9275		113.11	298	8.18	128.67	307	11.64	138.25	366	7.64	100.92	256	0.55	111.4	303	0.82	206.475		25.63	31	11.18	10.58	15	2.64	11.71	16	1.27	12.36		21.24	27
PM08	H07	Val-Tyr-Val	VAL	TYR	VAL	70.62	126	3.64	68.97	124	0.45	69.25	129	0.27	74.86	135	1	98.3725		87.63	141	11.82	88.68	140	15.55	113.93	176	2.45	92.74	144	0	101.56	159	0	118.494		17.24	22	4.36	14.57	21	0	13.77	20	0.09	16.7167		30.78	46
PM08	H08	Gly-Phe-Phe	GLY	PHE	PHE	69.16	87	72.27	42.91	58	23.45	38.54	56	31.73	60.97	67	59.82	13.1275		122.78	181	82.18	84.76	160	24.91	122.29	196	49.73	100.62	168	2	109.03	182	20	106.888		74.12	77	81.09	21.88	26	16.09	27.46	33	30.09	1.41333		40.14	47
PM08	H09	Leu-Gly-Gly	LEU	GLY	GLY	29.46	38	5.36	33.34	43	3.82	33.71	44	1.36	32.25	40	6.27	32.52		165.53	288	6.55	166.63	275	9.09	195.29	315	4.82	183.76	286	0	189.27	297	0.09	232.038		22.67	30	3.09	20.21	27	0.18	19.85	27	0	23.455		38.51	57
PM08	H10	Leu-Leu-Leu	LEU	LEU	LEU	132.92	209	5.18	110.88	167	3.18	132.97	209	1.27	140.69	220	6.91	161.167		132.43	219	6.45	147.87	236	10.73	206.33	301	5.64	210.97	304	0	217.59	315	0	224.459		26.33	33	9.82	41.89	56	0.64	44.18	59	0.09	39.36		85.28	131
PM08	H11	Phe-Gly-Gly	PHE	GLY	GLY	37.3	46	13	45.06	56	14.45	43.59	50	12.73	38.19	47	14.73	31.6625		174.98	285	16.09	170.83	282	15.45	221.97	348	11	184.14	274	3.64	206.32	309	6.82	235.024		29.38	36	14.82	28.07	36	4.73	27.29	34	4.36	23.21		47.12	69
PM08	H12	Tyr-Gly-Gly	TYR	GLY	GLY	43.01	48	29.45	56.77	66	30.18	44.55	50	31.45	42.61	47	32.45	18.8525		185.58	294	20.91	180.28	280	27.36	187.65	312	31.09	162.36	264	23.82	189.03	307	21.73	211.21		48.95	54	35.64	34.08	39	24.82	33.33	38	23.64	10.7267		40.32	47
[truncated: 52 more columns]

## Sheet: Figure S2
PM plate	PM well	Nitrogen Source	AA#1	AA#2	AA#3	RM8-WT-1n-A	RM8-WT-1n-M	RM8-WT-1n-B	RM8-WT-2n-A	RM8-WT-2n-M	RM8-WT-2n-B	RM8-WT-FINAL		RM8-dal5-1n-A	RM8-dal5-1n-M	RM8-dal5-1n-B	RM8-dal5-2n-A	RM8-dal5-2n-M	RM8-dal5-2n-B	RM8-dal5-FINAL		RM8-ptr2/dal5-1n-A	RM8-ptr2/dal5-1n-M	RM8-ptr2/dal5-1n-B	RM8-ptr2/dal5-2n-A	RM8-ptr2/dal5-2n-M	RM8-ptr2/dal5-2n-B	RM8-ptr2/dal5-FINAL		Y55-WT-1n-A	Y55-WT-1n-M	Y55-WT-1n-B	Y55-WT-2n-A	Y55-WT-2n-M	Y55-WT-2n-B	Y55-WT-FINAL		Y55-dal5-1n-A	Y55-dal5-1n-M	Y55-dal5-1n-B	Y55-dal5-2n-A	Y55-dal5-2n-M	Y55-dal5-2n-B	Y55-dal5-FINAL		Y55-ptr2-1n-A	Y55-ptr2-1n-M	Y55-ptr2-1n-B	Y55-ptr2-2n-A
PM03	A01	Background				25.88	34	6.45	25.38	32	8.09	22.045		23.71	31	8.64	22.19	29	9.64	17.335		20.27	28	5.27	22.88	30	8.36	18.4725		67.01	84	6	43.4	55	6.36	56.1725		38.31	50	4.73	40.89	53	8.82	38.775		55.82	69	6.64	28.29
PM03	A02	Ammonia				281.4	364	2.09	256.47	340	0	309.423		276.25	364	0	256.95	343	0.36	309.87		271.89	360	0	255.01	335	0.64	305.155		284.58	370	0.27	121.85	163	0.27	234.588		284.57	368	0.18	273.83	357	0	320.76		286.54	371	0.09	221.02
PM03	A03	Nitrite				7.19	12	0	7.21	12	0.27	9.465		7.28	12	0	7.5	13	1.27	9.31		5.97	10	0.18	8.95	13	2	8.39		10.45	17	0.27	12.48	19	0.45	14.3725		11.08	16	0.36	9.61	15	0.91	12.2875		9.6	15	0.64	3.73
PM03	A04	Nitrate				20.47	27	0	17.79	25	0.18	22.475		19.6	25	0	18.54	25	1.27	21.4		24.67	33	0.36	18.75	26	0.09	25.38		52.33	66	0.36	40.51	52	0.45	52.305		53.23	66	0.36	40.06	51	1.18	51.8025		51.41	65	0.82	28.16
PM03	A05	Urea				261.17	358	0	243.14	340	1.09	300.033		262.36	360	1.36	252.85	351	2	304.873		263.52	362	0.64	251.68	347	0.36	305.55		261.19	361	0.45	254.78	348	0.82	305.608		266.42	363	0.82	265.91	363	1.91	313.217		270.53	368	0.18	207.66
PM03	A06	Biuret				25.73	32	2.36	23.26	30	1.09	26.0225		23.4	28	5	26.27	33	5.45	22.4425		26.42	34	1.36	21.24	27	3.73	24.62		43.77	55	0.09	39	47	3.91	44.1925		47.19	58	1.91	42.96	51	4.82	46.4225		41.81	52	1.36	35.07
PM03	A07	L-Alanine	ALA			137.52	216	0	123.21	198	0.09	168.637		129.47	208	0	126.34	204	0.18	166.863		124.66	201	0	93.35	146	0	141.252		195.9	309	0	159.88	262	0.09	231.65		182.26	290	0	174.21	287	0.09	233.322		172.21	278	0	83.71
PM03	A08	L-Arginine	ARG			272.88	355	0	257.78	345	0.64	307.345		272.42	359	0	257.22	345	1.91	307.455		268.86	355	0.27	230.38	309	0.45	290.45		288.3	375	0.36	268.49	346	0.73	318.902		274.36	360	0.27	271.1	354	0.73	314.365		274.43	359	0.09	210.39
PM03	A09	L-Asparagine	ASN			260.86	342	0.91	257.21	344	0.27	300.428		266.72	351	0	254.63	342	0.09	303.543		267.13	356	0	250.12	336	0.09	302.267		280.66	363	0	269.54	345	0	314.55		276.64	358	0	273.88	356	0.18	316.04		279.8	360	0	215.29
PM03	A10	L-Aspartic Acid	ASP			266.42	356	4	251.48	344	0	302.475		262.75	358	0	248.15	342	0.73	302.36		262.84	356	0	248.62	335	0.18	300.525		280.98	377	0.36	262.72	352	0	317.995		251.68	351	0.09	263.7	358	0.45	305.825		271.91	365	0	208.89
PM03	A11	L-Cysteine	CYS			57.03	81	16	38.89	60	8.45	47.005		52.01	71	13.18	41.51	64	8.55	46.265		44.59	68	5.91	40.93	63	8	47.175		49.48	81	7.73	42.78	78	5.55	56.175		42.62	73	7.64	39.36	70	5.09	49.88		43.59	77	6.45	35.56
PM03	A12	L-Glutamic Acid	GLU			245.07	340	6.73	235.45	331	8	280.515		243.55	337	5.82	221.33	310	10.82	269.65		233.15	328	3.82	222.1	310	8.36	267.223		267.57	368	5.91	266.38	360	6.55	309.257		268.68	369	9.45	249.89	348	8.09	300.123		271.18	370	6.64	163.44
PM03	B01	L-Glutamine	GLN			275.45	364	4.82	258.68	347	6.09	305.827		264.01	351	4.55	254.57	344	5.45	298.395		263.64	351	5.64	255	340	6.45	296.365		283.28	375	5.73	276.86	356	8.64	315.6		273.3	360	3.73	274.94	360	6.82	311.785		285.3	369	5	218.48
PM03	B02	Glycine	GLY			52.95	122	0	42.77	108	0	81.43		54.56	133	0	41.83	107	0	84.0975		50.67	121	0	45.13	109	0	81.45		128.89	251	0	107.08	250	0	184.243		134.12	268	0	108.14	251	0	190.315		114.11	241	0	17.11
PM03	B03	L-Histidine	HIS			83.05	119	0	71.52	106	0	94.8925		76.16	114	0	61.52	91	0	85.67		58.13	86	0	57.99	86	0	72.03		68.71	116	0	58.25	93	0	83.99		66	118	0	43.25	74	0	75.3125		57.07	98	0	73.64
PM03	B04	L-Isoleucine	ILE			130.76	258	2.55	120.79	245	0	187.363		143.96	278	0.18	126.31	245	3.64	196.407		131.91	258	0	118.31	239	0	186.805		216.86	343	0.27	205.72	328	0.18	273.17		188.04	304	0.73	205.12	334	4.45	255.2		207.16	330	0	131.12
PM03	B05	L-Leucine	LEU			226.46	359	0.55	204.09	340	0.82	281.702		224.51	369	0.09	212.64	352	1.18	288.902		220.54	356	2	211.11	345	0.64	281.842		255.36	365	0.91	237.4	347	1.27	300.1		229.87	347	1.45	244.97	358	1.73	293.37		247.08	362	0.09	202.55
PM03	B06	L-Lysine	LYS			17.47	26	0.82	11.83	17	0	17.665		15.57	22	1.82	11.78	17	0	15.6775		20.33	31	0	12.02	18	0	20.3375		37.42	54	0	31.58	44	0	41.75		29.17	43	0	31.26	43	0	36.6075		37.4	54	0	27.4
PM03	B07	L-Methionine	MET			235.24	362	0	218.01	348	0	290.812		230.35	359	0	215.02	345	0	287.342		231.26	358	0	115.62	203	0	226.97		231.43	357	0	232.66	358	0	294.772		210.6	333	0	224.36	348	0	278.99		228.06	354	0	155.18
PM03	B08	L-Phenylalanine	PHE			236.18	354	0	219.32	341	0	287.625		227.29	354	0	213.26	335	0	282.387		238.13	358	0	208.94	325	0.64	282.197		247.78	359	0	239.97	344	0	297.688		230.06	337	0	232.84	340	0	284.975		250.78	356	1.91	177.35
PM03	B09	L-Proline	PRO			186.12	296	0	171.31	281	0	233.607		180.38	290	0	160.5	252	0.09	220.675		177.31	277	0	79.43	130	0	165.935		219.85	336	0	219.95	330	0	276.45		200.47	316	0	180.8	289	0	246.567		113.27	186	0	26.59
PM03	B10	L-Serine	SER			253.25	342	0.18	237.95	328	0	290.21		252.45	346	0	242.62	335	0	294.017		249.91	340	0	174.38	250	0	253.572		262.76	356	0	250.57	343	0	303.082		259.45	352	0	249.02	341	0	300.368		253.49	348	0	180.75
PM03	B11	L-Threonine	THR			156.06	254	5.73	140.49	237	5.91	191.067		161.67	259	3.55	143.92	246	7.45	197.148		147.67	233	10.64	141.87	248	2	186.315		257.06	353	2.73	232.63	323	3.45	288.332		254.19	351	7.27	247.14	353	6.18	294.608		257.41	351	2.18	188.93
PM03	B12	L-Tryptophan	TRP			165	286	11.55	125.72	216	8.73	188.04		162.38	288	10.36	148.16	254	12.55	201.68		160.24	272	16.36	150.69	259	16.09	194.257		163.62	266	8.91	173.78	274	11.82	208.985		152.58	242	10.82	177.93	281	10.82	202.558		172.99	271	12.45	124.56
PM03	C01	L-Tyrosine	TYR			162.7	255	84.18	165.75	278	68.82	138.863		137.4	219	69.27	156.69	263	66.45	126.162		131.33	209	70.82	145.26	238	71.91	109.532		168.67	248	72.18	202.22	312	66.64	163.312		194.77	303	68	212.97	313	103.82	170.025		203.68	308	80.55	136.11
PM03	C02	L-Valine	VAL			136.39	225	0	117.86	199	0	169.562		157.31	262	0	130.38	218	0	191.923		145.17	242	0	132.63	226	0	186.45		170.57	254	0	216.47	317	0	239.51		230.36	334	0	222.56	325	0	277.98		226.93	329	0	173.97
PM03	C03	D-Alanine	ALA (D-)			8.47	17	0	8.85	18	0	13.08		6.87	13	0	7.07	15	0	10.485		8.01	16	0	7.25	14	0	11.315		28.69	44	0	18.9	29	0	30.1475		32.68	50	0	16.44	25	0	31.03		24.29	38	0	11.75
PM03	C04	D-Asparagine	ASN (D-)			10.78	17	0.27	6.21	11	0	11.1125		7.59	14	0.09	9.05	16	0.09	11.57		6.34	13	0	4.58	8	0	7.98		13.69	21	0.09	11.31	17	0	15.705		11.94	19	0	10.78	18	0	14.93		12.45	21	0	13.11
PM03	C05	D-Aspartic Acid	ASP (D-)			11.77	18	0	10.19	16	0	13.99		8.24	14	0	10.58	16	0	12.205		7.86	14	0	10.9	17	0.18	12.35		12.46	20	0	10.49	17	0	14.9875		8.86	15	0	8.88	16	0	12.185		10.49	18	0	6.07
PM03	C06	D-Glutamic Acid	GLU (D-)			11.96	17	0.45	9.42	15	0	13.12		9.5	15	0	11.88	19	0	13.845		9.29	14	0	7.84	12	0	10.7825		12.51	21	0	11.15	18	0	15.665		12.08	21	0.09	13.41	23	0	17.3275		9.85	17	0	7.72
PM03	C07	D-Lysine	LYS (D-)			5.54	10	0	4.65	8	0	7.0475		3.15	6	0	4.65	9	0	5.7		6.06	10	0	3.66	7	0	6.68		19.82	30	0	12.04	18	0	19.965		12.43	20	0	13.12	19	0	16.1375		22.53	32	0	7.76
PM03	C08	D-Serine	SER (D-)			22.22	37	0	10.92	20	0	22.535		17.16	31	0	16.41	30	0	23.6425		20.97	38	0	13.08	24	0	24.0125		39.42	79	0	37.7	71	0	56.78		31.41	64	0	37.64	75	0	52.0125		40.98	79	0	41.12
PM03	C09	D-Valine	VAL (D-)			13.46	24	0	12.27	23	0	18.1825		12.2	19	0	16.87	23	0.64	17.4475		13.86	22	0	10.65	20	0.18	16.5375		27.13	43	0	25.24	35	0	32.5925		27.01	39	0	23.31	34	0	30.83		26.16	39	0	18.67
PM03	C10	L-Citrulline				89.36	199	0	80.06	180	0	137.105		78.19	178	0	70.8	162	0	122.248		70.82	162	0	66.78	171	0	117.65		161.96	281	0	181.72	316	0	235.17		182.55	316	0	191.95	327	0	254.375		192.54	331	0	123.77
PM03	C11	L-Homoserine				56.8	145	0.18	48.48	141	0.27	97.595		69.15	165	0	55.56	144	0.27	108.293		64.21	150	0.27	42.01	116	0	92.92		76.37	183	0.09	92.28	223	0.18	143.528		92.31	240	0	68.39	150	0.18	137.585		98.23	242	0	149.42
PM03	C12	L-Ornithine				256.18	351	9.36	233.97	331	7.91	284.402		254.23	353	6.82	239.97	341	9.18	289.05		258.84	358	8.82	241.7	341	9.91	290.52		264.44	371	7.18	256.98	354	7.36	304.335		251.47	355	4.45	245.3	345	8.18	292.877		258.2	357	6.36	186.2
PM03	D01	N-Acetyl-L-Glutamic Acid				169.93	278	0.82	133.61	220	2.45	198.75		7.69	13	2.91	8.3	14	3	7.7925		9.22	16	1	8.26	13	3.64	9.3		15.94	23	2.82	13.82	21	1	16.53		13.2	20	1	12.05	19	2.73	14.1975		14.68	21	2.27	13.62
PM03	D02	N-Phthaloyl-L-Glutamic Acid				7.98	15	0	5.02	10	0	9.5		6.35	13	0	7.57	14	0	10.23		9.34	14	0	6.24	11	0	10.145		13.35	22	0	14.58	23	0	18.2325		12.91	22	0.09	12.25	20	0	16.745		10.83	19	0	9.18
PM03	D03	L-Pyroglutamic Acid				9.24	19	0	6.76	15	0	12.5		7.19	15	0	6.2	14	0	10.5975		7.88	15	0	7.25	15	0	11.2825		29.76	54	0	11.45	18	0	28.3025		20.45	32	0	8.22	14	0	18.6675		13.47	21	0	7.62
PM03	D04	Hydroxylamine				25.16	86	2	18.76	77	0.27	50.595		31.81	108	2.82	18.04	75	2.36	55.6225		6.77	23	0.27	16.96	70	0.45	28.8225		8.48	36	0	13.3	49	1.91	25.74		6.89	24	1.73	5.41	21	0.18	13.37		4.67	18	0.18	6.55
PM03	D05	Methylamine				16.96	23	0	10.53	17	0	16.8725		12.28	20	1.55	9.98	15	0	13.54		13.63	22	0	11.07	16	0	15.675		26.18	39	0	21.31	29	0	28.8725		26.49	38	0	19.77	28	0	28.065		21.68	30	0	11.09
PM03	D06	N-Amylamine				13.8	19	0	13.34	19	0	16.285		16.65	23	0	21.25	30	0	22.725		19.48	27	0.09	15.89	21	0	20.7975		48.42	63	0	32.93	42	0	46.5875		46.93	60	0	43.22	55	0	51.2875		46.76	58	0	25.94
PM03	D07	N-Butylamine				17.33	25	0	19.93	28	0	22.565		20.16	27	0	21.13	31	0	24.8225		20.9	30	0	18.3	26	0	23.8		56.4	74	0	45.28	58	0	58.42		50.52	65	0	56.48	72	0	61		52.49	67	0.45	16.81
PM03	D08	Ethylamine				22.42	30	0	21.81	30	0	26.0575		18.48	25	0	18.79	26	0	22.0675		22.3	31	0	15.9	23	0	23.05		33.77	45	0	35.43	46	0.36	39.87		36.38	48	0.09	31.19	43	0	39.5975		27.92	40	0	24.56
PM03	D09	Ethanolamine				15.07	23	0	9.75	15	0	15.705		17.22	24	0	19.89	29	0	22.5275		33.57	43	0	8.17	13	0	24.435		29.56	40	0	33.4	44	0	36.74		34.1	46	0	21.42	30	0	32.88		45.53	59	0	18.67
PM03	D10	Ethylenediamine				26.36	35	2.55	15.88	26	0	24.535		18.03	26	0	18.33	28	0.55	22.315		19.65	29	0.09	18.01	25	0.09	22.825		36.27	50	0.09	31.24	48	0.27	41.1975		32.56	46	0	37.2	50	0.09	41.395		35.47	48	0	29.75
PM03	D11	Putrescine				24.81	37	8	24.86	37	7.55	23.1425		16.74	26	0.27	20	28	3.09	21.005		13.29	22	0	16.59	24	1.45	18.245		30.98	47	0	32.45	44	6.91	35.1525		28.84	47	0.55	29.05	40	2.91	34.4925		25.76	40	0	22.63
PM03	D12	Agmatine				40.31	50	13.55	38.23	48	8.64	33.04		40.59	50	8.45	40.83	52	11.55	35.855		35.16	46	8.64	35.16	44	10.91	30.305		50.06	62	9.45	50.08	62	9.18	46.72		50.39	63	7.55	44.43	56	8.73	45.315		45.97	57	8.73	35.64
PM03	E01	Histamine				7.15	11	1.36	5.85	10	0.55	7.545		5.57	11	0.18	10.13	19	0.27	11.2		5.19	9	0.09	6.08	10	2.09	6.4775		18.45	28	0.27	18.59	27	0.55	22.6		22.85	32	0	15.94	24	0.73	23.3325		17.09	25	0.27	10.15
PM03	E02	b-Phenylethylamine				12.97	21	0.64	10.49	19	0	15.545		13.13	23	0	9.22	17	0	15.5875		9.03	18	0	9.74	18	0	13.6925		39.62	56	0	30.75	42	0	42.0925		62.27	84	0	34.93	48	0	57.3		32.67	45	0	9.13
PM03	E03	Tyramine				16.26	25	0	15.2	23	0	19.865		12.99	20	0	11.37	18	0	15.59		24.97	38	0	7.79	14	0	21.19		61.75	81	0	32.14	42	0.18	54.1325		67.32	88	0	31.79	42	0	57.2775		46.82	62	0	9.88
PM03	E04	Acetamide				16.81	22	0	20.21	26	0	21.255		20.78	27	0	19.7	26	0.64	23.05		18.93	26	0	18.58	25	0	22.1275		55.22	69	0	36.39	45	0	51.4025		62.14	77	0.55	43.06	54	0.36	58.595		48.88	59	0.45	29.03
PM03	E05	Formamide				15.63	25	0	12.38	21	0	18.5025		13.35	22	4.36	12.42	21	0.45	14.7875		16.7	26	0.09	11.26	18	0	17.945		43.06	58	0	21.84	30	0	38.225		35.07	49	0.36	24.99	32	0.09	35.04		24.71	37	0.27	18.99
PM03	E06	Glucuronamide				18.9	30	0.64	12.21	19	0	19.7075		12.48	20	0.36	15.59	23	0	17.5875		13.87	23	0	15.53	22	0.45	18.375		24.94	38	0	33.52	42	2.27	33.48		21.03	32	0.55	23.09	33	0	27.005		22.76	33	0	19.24
PM03	E07	D,L-Lactamide				13.13	19	0	13.05	18	0	15.795		14.43	21	0	15.98	23	0.09	18.5575		13.11	21	0.09	14.89	23	0	17.955		27.52	37	0	23.59	33	0	30.2775		27.72	39	0	25.95	35	0	31.9175		30.98	44	0	19.26
PM03	E08	D-Glucosamine				6.46	12	0	5.11	9	0	8.1425		3.6	8	0	5.68	10	0.09	6.775		5.03	11	0	3.17	6	0	6.3		16.27	26	0	12.34	18	0	18.1525		10.65	16	0	12.98	19	0	14.6575		10.78	18	0	13.42
PM03	E09	D-Galactosamine				14.19	24	1	10.99	21	0	17.045		9.97	18	0	11.2	20	0.18	14.7025		10.77	20	0	8.68	17	0	14.1125		23.33	35	0	21.14	32	0.27	27.7325		19.9	31	0	21.86	33	0	26.44		21.05	32	0	19.71
PM03	E10	D-Mannosamine				30.27	42	4.91	27.1	39	0.27	32.0025		28.38	44	1	26.68	40	1.55	33.49		28.51	45	0.91	23.34	33	0.09	31.9625		40.22	60	0.82	49.59	72	0	55.0425		52.16	74	0.18	40.09	57	0.45	55.4975		52.47	75	0.27	40.22
PM03	E11	N-Acetyl-D-Glucosamine				20.38	25	8.82	13.02	18	0.09	14.645		12.23	18	0.09	13.04	19	0.27	15.3875		12.38	18	0	13.66	18	1.64	14.69		26.62	35	0	20.69	27	0.09	27.2825		17.9	25	0	18.53	25	0.09	21.5625		17.53	24	0	17.14
PM03	E12	N-Acetyl-D-Galactosamine				31.31	37	18.27	33.34	39	17.36	17.3475		30.04	35	15.73	32.99	39	17.91	17.4375		33.36	38	17.91	32.68	38	17.91	17.6		40.02	49	13.91	38.62	46	16.36	28.275		36.75	44	13.55	39.49	48	17.27	26.65		40	48	14.27	36.91
PM03	F01	N-Acetyl-D-Mannosamine				15.64	21	3.27	13.67	20	0.27	15.8075		13.26	19	0.73	14.73	20	3.91	14.4275		12.21	18	0.45	13.19	18	2.55	13.85		22.85	31	0.18	23.94	31	3.36	25.4275		22.97	31	0.27	21.75	30	2.55	25.02		26.19	33	3.55	18.51
PM03	F02	Adenine				25.78	32	2.27	26.13	34	1.45	27.6175		22.96	29	1.27	22.34	28	2.73	23.575		24.63	33	1.45	23.33	37	1.36	28.085		114.09	197	0.36	95.76	172	3.64	142.713		91.45	157	0.18	92.37	160	3.91	123.16		98.96	180	1	52.89
PM03	F03	Adenosine				10.31	16	0	6.8	12	0	11.2775		7.75	13	0	7.75	13	0	10.375		8.83	15	0.09	7.02	13	0	10.9175		25.24	36	0	14.93	23	0	24.7925		16.03	24	0	15.31	24	0	19.835		18.49	27	0	11.18
PM03	F04	Cytidine				19.21	25	4.09	15.76	23	2.18	17.6075		15.2	22	2.09	14.51	22	4.45	15.1575		10.39	20	0	13.44	20	1.36	15.2775		21.68	32	1	21.56	31	2.09	25.015		24.47	33	3.82	23.85	33	3.55	24.895		21.26	32	0.73	18.75
PM03	F05	Cytosine				115.72	207	4.18	106.04	196	0.55	153.825		112.99	205	0	107.22	200	1	155.803		116.73	206	0.27	102.12	190	1.27	152.942		235.09	357	2.55	225.42	350	0.82	290.192		216.63	339	3.18	229.33	345	0.64	280.58		222.06	349	0	206.02
PM03	F06	Guanine				31.68	46	3.64	16.55	28	0	28.7375		24.16	36	1.55	16.54	29	0	25.65		23.84	41	0	17.04	30	0	27.97		34.27	50	0.27	24.46	38	0	36.5475		25.44	40	0.09	23.18	37	0	31.36		19.46	31	0	25.04
PM03	F07	Guanosine				20.61	29	17.27	24.28	29	20	7.0875		23.51	28	15.55	17.36	23	15.82	7.2825		36.07	57	12.45	13.1	19	18.64	15.7475		42.04	49	26	36.81	47	17.09	22.1675		32.9	39	18.73	26.69	36	12.91	17.8275		29.74	37	11	26.03
PM03	F08	Thymine				18.13	24	3.18	19.1	25	3	18.4675		10.35	17	0	8.8	16	0	13.0375		13.78	19	3.91	10.49	16	0	12.8625		23.58	32	1.27	27.56	37	0	29.4		19.2	31	0	31.76	40	2.91	29.035		31.56	41	1.27	14.83
PM03	F09	Thymidine				9.57	18	0	9.48	16	0	13.2625		7.38	13	0	14.4	22	1.91	13.24		7.77	16	0	7.03	12	0.18	10.61		20.02	30	0	16.34	23	0	22.34		15.04	24	0	18.82	27	0	21.215		14.38	23	0	11.52
PM03	F10	Uracil				21.31	30	1.36	18.88	26	1.09	22.8225		18.84	27	0.18	19.19	29	0.09	23.3725		22.63	32	1.36	13.41	21	0.73	21.215		40.72	54	1.27	44.59	57	0	48.4425		49.08	63	0.91	42.04	54	2	50.575		39.23	51	0.45	41.81
PM03	F11	Uridine				17.49	25	7.18	12.29	20	0.09	15.06		13	21	1.09	16.23	25	0.45	18.0375		12.55	19	0	13.47	20	1.36	15.575		24.11	35	2.27	19.14	28	0	25.4275		16.52	27	0	18.34	26	0	21.965		15.68	26	0	14.57
PM03	F12	Inosine				37.32	42	22.55	35.08	40	20.64	17.005		35.14	40	21	46.04	53	21	22.545		35.18	41	19.73	36.85	43	22.09	18.0975		65.07	76	21.18	48.5	54	26	37.3025		44.34	52	17.91	45.05	53	21.45	28.9175		46.12	54	19.73	39.59
PM03	G01	Xanthine				126.07	130	129.18	54.61	60	50.27	2.945		65.3	70	64.18	54.57	58	53.18	3.2875		95.27	99	91.73	61.13	64	63.09	2.44		94.05	98	85.82	63.35	68	54.27	10.805		62.76	67	53.27	66.36	73	57.73	11.78		60.16	66	49.82	57.76
PM03	G02	Xanthosine				14.51	21	1.36	14.24	21	2.55	15.7325		12.71	18	0.82	11.85	18	2.09	13.685		11.22	18	1.09	12.71	19	0.91	14.2325		20.12	29	1	18.88	25	2.82	21.34		21.97	30	0.55	20.84	28	2.82	23.5175		19.89	27	0.73	14.05
PM03	G03	Uric Acid				94.95	127	28.45	88.11	118	30.64	77.47		69.12	89	27.36	70.38	92	25.55	53.67		74.71	100	30.64	70.9	91	35.09	51.2875		37.49	44	28.09	34.26	40	31.64	9.0725		36.2	42	25.09	37.13	43	31.27	11.4025		40.64	46	35.55	44.08
PM03	G04	Alloxan				36.49	45	19.18	30.22	41	9.64	23.7675		31.84	43	8.27	29.65	38	12.09	25.4425		34.23	45	15.55	27.23	38	7.73	24.475		45.7	58	18.18	33.84	46	10.36	31.615		48.25	63	9.64	35.52	48	12.45	37.6475		39.29	51	12.73	31.66
PM03	G05	Allantoin				223.61	364	1.45	209.24	349	0.09	285.692		226.89	373	0.55	212.44	355	0.91	291.103		210.56	358	0.73	209.86	347	0	280.99		50.88	72	0	36.61	51	0.18	52.5325		51.81	74	0.45	43.04	59	2.91	55.2825		25.77	37	0	21.84
PM03	G06	Parabanic Acid				26.48	39	1.64	21.96	32	0	29.04		16.26	27	0.18	21.98	33	1.27	23.835		19.97	29	0.73	17.77	26	0.09	22.775		34.9	49	0.55	32.7	47	0.73	40.26		33.53	47	1.55	31.96	44	1	37.8475		24.26	35	0.09	21.68
PM03	G07	D,L-a-Amino-N-Butyric Acid				67.82	139	0	65.97	141	0	103.448		61.16	135	0	63.53	130	0	97.4225		63.16	131	0	62.26	141	0	99.355		146.44	245	0	136.63	232	0	190.018		121.43	212	0	136.85	236	0	176.57		126.31	226	0	103.2
PM03	G08	g-Amino-N-Butyric Acid				248.11	341	0	223.67	314	0	281.695		244.16	340	0	228.61	322	0.18	283.603		237.91	330	0	229.43	322	0	279.835		263.78	357	0	252.61	340	0	303.348		263.08	356	0	184.01	268	0	267.772		265.38	357	0.09	176.07
PM03	G09	e-Amino-N-Caproic Acid				13.52	23	0.82	15.67	23	0.64	18.0675		13.89	23	0.27	16.13	24	3.73	17.255		10.89	18	0	10.06	17	0.82	13.5775		12.77	22	0.09	23.22	35	0	23.2025		21.11	34	0.64	20.22	34	0.73	26.6475		19.21	31	0.64	20.55
PM03	G10	D,L-a-Amino-Caprylic Acid				34.54	40	29.91	26.94	31	26.82	4.755		27.63	35	28.09	27.04	31	29.64	1.3025		27.49	31	27.36	28.13	33	25.36	3.545		92.31	152	27	89.03	148	26.64	93.515		85.66	134	27.73	87.15	165	27.45	90.3625		95.24	151	24.82	112.34
PM03	G11	d-Amino-N-Valeric Acid				118.49	198	4.91	110.66	191	0.18	151.993		122.74	208	0.73	115.14	202	0.55	161.33		115.45	195	0.36	116.26	199	3.18	154.657		108.17	188	0	166.88	277	2.27	183.877		163.93	276	1.64	161.69	272	0.82	217.175		168.13	283	0.09	142.58
PM03	G12	a-Amino-N-Valeric Acid				86.68	173	32.91	66.56	136	26.18	86.015		75.04	154	29.27	81.74	169	30.64	89.99		67.85	133	27.91	86.56	181	32.09	87.1025		171.11	346	31.91	171.45	345	30	227.435		166.88	345	29.18	165.87	346	33.36	224.667		161.88	344	34.82	46.77
PM03	H01	Ala-Asp (2x)	ALA	ASP		27.89	35	9.64	29.96	39	9.91	23.1875		26.98	34	10.27	29.21	37	13.09	20.1175		20.35	26	9.73	24.64	31	13	14.1325		31.63	43	10.64	36.79	48	12.82	28.125		34.23	45	7	32.34	43	16.45	26.9175		25.66	35	3.91	23.77
PM03	H02	Ala-Gln (2x)	ALA	GLN		247.87	335	12.45	236.22	323	12.09	273.252		40.53	82	14.45	35.34	57	12.82	40.0825		21.95	27	10.73	25.07	30	13.82	13.73		38.25	50	11.73	41.48	54	15.36	32.3875		43.05	56	12.45	40.87	57	16.09	34.96		35.79	42	13.73	30.44
PM03	H03	Ala-Glu (2x)	ALA	GLU		147.38	257	9.27	152.39	271	9.91	197.352		23.92	30	8.09	22.75	28	7.73	18.2575		17.04	23	4.45	19.24	25	6	15.845		29.47	40	6.64	31.65	40	9.73	27.095		31.65	41	8.45	29.92	40	7.18	27.8275		25.52	33	5.73	22.21
PM03	H04	Ala-Gly (2x)	ALA	GLY		112.37	228	8.82	106.69	214	9.55	156.08		31.23	39	10.45	30.29	39	8.64	25.335		27.43	34	10.09	23.26	29	7.45	19.6525		62.16	76	13.36	50.22	63	11.18	50.575		66.75	83	11.73	47.84	60	10.09	53.4875		40.28	49	11.09	33.33
PM03	H05	Ala-His (2x)	ALA	HIS		43.77	65	0.64	47.32	75	2.82	56.0425		22.66	31	0.45	24.34	32	4.45	25.05		17.98	25	2.45	19.32	26	1.91	19.895		43.78	57	0	46.47	58	7.27	47.6775		43.74	56	2.91	47.64	61	3.27	49.005		39.92	51	2.18	28.88
PM03	H06	Ala-Leu (2x)	ALA	LEU		234.05	349	4.18	218.81	330	3.82	278.965		127.8	224	2.18	115.07	204	5.64	163.808		16.33	22	2.18	16.97	22	5.18	15.645		39.15	64	2.36	43.79	77	5	52.305		36.57	59	2.27	57.8	126	4.36	66.5275		24.46	31	2.82	22.14
PM03	H07	Ala-Thr (2x)	ALA	THR		171.19	274	0.18	166.4	272	0.36	220.627		15.25	23	0	16.95	24	0.09	19.755		11.66	18	0	12.25	18	0	14.9775		29.22	41	0.18	29.6	42	0.45	35.14		28.67	41	0.18	28.63	42	0.18	34.895		20.72	30	0	18.32
PM03	H08	Gly-Asn (2x)	GLY	ASN		261.7	370	4	239.33	346	3.55	300.483		23.83	33	0.64	25.34	34	3.82	26.8125		20.75	27	1.73	16.69	23	1.09	20.45		42.98	60	0.45	38.5	55	1.45	48.17		40.25	56	1.27	37.88	54	1.82	45.4875		26.27	36	1	27.24
PM03	H09	Gly-Gln (2x)	GLY	GLN		257.15	363	6.27	245.16	347	1.55	299.168		23.1	32	1.27	25.62	33	4.73	25.43		19.36	27	2.82	19.22	24	5.91	18.03		35.44	47	1.82	36.18	46	6.36	37.065		37.8	49	5.27	32.68	43	4.36	35.805		28.78	37	2.45	27.71
PM03	H10	Gly-Glu (2x)	GLY	GLU		137.06	269	5.45	132.85	264	5.55	195.227		20.64	28	2.36	19.41	26	6.82	18.9225		17.2	25	2	15.57	21	4.18	16.6025		21.64	30	1.82	24.15	34	3.45	24.8125		21.34	30	2.64	22.94	31	4.73	22.635		20.03	28	1.82	20.72
PM03	H11	Gly-Met (2x)	GLY	MET		257.05	375	13.73	230.56	344	9.27	290.152		57.92	117	11.82	46.75	79	10.91	63.8025		24.88	31	8.73	27.9	34	12.36	18.9		52.73	79	14.36	56.02	93	8.82	58.5975		45.29	67	12.55	58.86	110	10.18	58.9225		32.52	41	10.82	33.41
PM03	H12	Met-Ala (2x)	MET	ALA		81.95	212	24.45	100.88	243	31	131.732		63.34	145	22.82	61.84	125	27.36	73.705		36.27	42	30.91	40.12	46	26.91	12.1875		49.85	75	28.27	65.06	120	31.27	47.7075		52.31	74	28.55	76.37	168	29.27	63.76		40.31	47	28.64	39.55
PM06	A01	Background				57.13	72	6.18	92.61	117	12.64	75.275		66.31	84	10.55	72.07	92	6.55	70.045		57.92	72	8.64	65.11	81	8.64	60.3675		97.44	120	10.55	94.81	118	10.55	97.0125		99.88	124	10.64	97.14	119	13.64	97.865		100.67	124	11.82	72.46
PM06	A02	L-Glutamine	GLN			290.49	381	3.64	239.46	322	1.36	305.738		285.92	380	3.55	264.39	354	2.64	317.983		278.44	370	2.73	259.73	349	3.55	311.152		297.78	387	3.45	276.25	358	2.55	326.757		293.98	382	4.18	278.9	364	1.73	326.765		286.07	370	2.91	227.49
PM06	A03	Ala-Ala	ALA	ALA		149.15	216	2.09	140.48	205	0.55	176.338		48.14	64	2.18	41.74	55	1.18	50.54		37.2	47	1	41.56	53	2.73	42.825		91.34	122	2.09	88.9	123	3.36	103.585		75.63	99	2.09	96.47	141	3.91	100.025		78.89	97	2.55	53.07
PM06	A04	Ala-Arg	ALA	ARG		31.37	47	7.45	52.39	144	5.82	62.055		37.42	65	8.18	40.42	84	8.09	48.575		16.74	21	5	22.42	28	8.91	15.085		47.87	81	7.73	52.91	99	6.73	62.965		40.37	61	8.91	54.47	107	7	57.755		26.67	33	8.18	24.87
PM06	A05	Ala-Asn	ALA	ASN		259	357	8.09	238.08	335	4.64	290.905		60.95	84	5.18	47.1	62	5.45	58.1975		49.94	61	6.36	45.11	56	7.82	45.9225		113.53	155	13.27	86.74	126	7.18	110.093		99.04	132	8.82	95.93	147	9.45	109.358		85.01	103	11.55	58.53
PM06	A06	Ala-Glu	ALA	GLU		61.99	125	10.82	63.44	159	2.36	95.7675		52.53	106	8.64	25.25	33	7.55	46.1		27.71	34	11.09	20.51	26	6.55	18.235		74.44	93	10.73	47.72	63	4.91	61.72		45.82	58	8.45	50.92	66	7	47.46		66.53	80	10.73	33.5
PM06	A07	Ala-Gly	ALA	GLY		62.32	83	7.73	76.49	106	2.36	76.9075		53.98	69	3.73	58.11	74	5.27	59.2725		46.07	57	3.64	54.46	67	4.64	51.9925		93.11	116	3.18	88.8	114	14.27	94.2525		86.17	107	5.55	98.66	130	5.27	100.047		83.32	101	4.73	57.16
PM06	A08	Ala-His	ALA	HIS		25.71	33	4.82	21.11	29	0.91	24.34		22.31	29	1.09	20.07	26	2.36	22.62		18.23	23	3.27	17.12	22	3.55	16.6775		37.42	48	2.73	31.93	42	6.55	35.1975		33.76	44	2	32.98	43	3.55	35.66		33.37	41	4.27	22.96
PM06	A09	Ala-Leu	ALA	LEU		223.82	319	6	128.22	189	0.27	211.875		100.4	238	2.18	71.95	170	1.91	143.042		37.37	47	2.45	31.84	41	3	36.5775		112.65	187	2.18	56.4	112	5.36	113.243		101.24	162	1.91	112.99	264	0.82	158.692		70.91	88	2	49.26
PM06	A10	Ala-Lys	ALA	LYS		56.22	72	4.27	62.11	83	1	65.6975		54.68	74	1.27	59.08	79	2.91	64.6		41.5	52	4.45	49.73	63	3.64	47.5125		89.81	135	2	83.72	125	6.82	103.972		76.39	111	1.91	89.23	140	2	102.2		68.08	85	2.82	52.06
PM06	A11	Ala-Phe	ALA	PHE		60.7	81	7.09	44.05	60	6.18	54.8025		52.19	72	3.73	44.93	67	7	53.665		45.14	56	5.18	47.73	60	5.64	46.8075		97.67	131	3.82	70.65	95	8.45	92.445		85.7	112	5.27	83.91	122	7	94.7675		85.66	105	5.27	54.77
PM06	A12	Ala-Pro	ALA	PRO		83.16	98	38.09	90.55	111	38	57.6325		80.01	96	33.27	86.11	103	38.18	55.555		78.56	91	39.18	81.81	96	39.18	47.6625		117.86	144	40.82	120.59	146	40.09	91.6575		111.71	135	35.55	125.07	164	40.64	95.85		112.67	133	37.27	92.42
PM06	B01	Ala-Ser	ALA	SER		140.1	217	0.64	129.47	204	0.45	172.097		47.04	67	0.73	38.66	53	1.73	50.195		34.92	45	2	32.13	44	0.82	37.6025		77.89	112	1.91	65.69	98	0.91	86.985		65.5	94	1.55	78.06	122	3.18	87.525		61.77	80	1.18	45.54
PM06	B02	Ala-Thr	ALA	THR		139.47	249	0.18	103.87	209	0	175.245		42.49	59	0.18	29.38	41	0.18	42.7875		34.36	47	0	26.53	36	0.18	35.8825		86.87	120	0.27	57.41	77	0.45	84.96		73.68	104	0.55	62.19	95	0.36	83.2625		69.01	88	1.09	47.49
PM06	B03	Ala-Trp	ALA	TRP		183.39	337	0	167.97	321	0	252.34		179.4	330	0	160.36	320	0.18	247.35		24.49	35	0	18.71	27	0.09	26.255		77.59	178	0.18	60.57	125	0	110.2		79.44	167	0.27	80.65	201	0.09	131.843		44.4	61	0.64	32.75
PM06	B04	Ala-Tyr	ALA	TYR		94.61	222	5.55	52.95	110	0	117.115		67.78	141	1.36	38.51	64	2.64	75.8225		38.81	54	5.09	33.22	45	5.91	37.2575		94.91	134	1.18	70.76	92	7.27	93.6925		85.4	114	9.73	67.77	102	2.27	86.2925		83.66	107	8.09	39.12
PM06	B05	Arg-Ala	ARG	ALA		230.56	330	0.91	216.62	317	0	273.09		232.07	324	0.27	219.09	321	0.09	273.86		17.83	25	0.55	17.79	25	0.91	20.675		258.87	360	0.45	248.1	350	7.27	300.382		245.64	347	1.64	240.82	342	2.55	291.77		37.77	51	0.73	30.02
PM06	B06	Arg-Arg	ARG	ARG		184.61	293	0	183.05	282	0	235.665		186.81	298	0	167.63	277	0.45	232.135		28.55	42	0.27	27.7	40	0.18	34.3375		190.19	305	0	192.89	306	0.09	248.475		172.53	289	0	187.86	296	0	236.347		44.76	65	0	28.56
PM06	B07	Arg-Asp	ARG	ASP		272.49	360	1.55	249.24	352	0	307.658		262.86	351	1.18	246.67	343	0	300.293		16.84	24	0.64	14.43	21	0	18.7475		266.58	362	0.36	254.13	350	4.27	305.863		262.72	355	1.45	246.63	341	0.82	300.202		34.98	45	0.64	23.74
PM06	B08	Arg-Gln	ARG	GLN		237.54	322	0	218.85	312	0	272.598		236.64	328	0	221.75	318	0	276.098		36.32	49	0	29.11	40	0.09	38.5625		245.36	340	0	232.78	332	1	287.035		240.82	337	0	230.97	330	0	284.697		43.76	61	0.09	49.1
PM06	B09	Arg-Glu	ARG	GLU		236.39	342	0.09	209.7	329	0	279.228		228.55	338	0	171.03	288	0.45	256.17		23.31	34	0.09	16.95	27	0.45	25.045		229.64	349	0.91	206.14	330	1.18	277.65		213.56	334	0.18	198.69	328	0	268.473		32.1	48	0.18	31.78
PM06	B10	Arg-Ile	ARG	ILE		234.88	336	3.73	224.5	332	1.36	279.3		233.71	334	1.64	217.5	320	7.45	271.757		26.32	34	3.55	17.68	23	2	22.475		228.47	343	3.09	228.5	335	7.82	278.288		227.12	338	3.91	228.37	334	4.73	277.553		35.9	45	4.64	38.62
PM06	B11	Arg-Leu	ARG	LEU		224.77	318	9.09	208.3	301	4.73	256.108		212.62	297	5.91	205.21	302	7.73	247.387		29.9	40	11.64	20.47	26	6.27	20.1375		244.24	336	8.82	229.38	317	11.36	271.565		243.6	328	5.64	214.39	297	6.36	264.748		46.47	59	6	39.16
PM06	B12	Arg-Lys	ARG	LYS		137.56	312	41.27	160.34	326	49.18	188.75		137.58	324	46.18	133.29	314	44.36	181.947		54.06	60	51.55	51.27	59	40.73	9.9425		188.59	360	42.27	178.96	330	51.55	217.477		172.47	344	42	190.08	344	46.09	218.593		59.95	68	42.73	57.8
PM06	C01	Arg-Met	ARG	MET		237.89	326	0.82	218.49	308	10.09	267.14		228.04	315	1.73	219.84	310	0.09	267.31		11.55	19	0.55	10.5	17	0	14.2375		199.61	294	0.91	198.82	289	0.27	244.768		194.19	286	0	196.64	287	0.09	240.912		17.55	26	0.27	13.78
PM06	C02	Arg-Phe	ARG	PHE		230.29	343	0.36	214.54	333	0	280.027		227.12	340	4.09	207.03	325	0.36	272.562		14.98	20	0.64	14.35	20	0.73	16.6475		232.6	353	0.36	230.79	339	0.55	288.392		233.53	350	0.45	229.92	337	0.18	287.298		39.67	50	0.91	31.86
PM06	C03	Arg-Ser	ARG	SER		222.36	320	0	208.02	317	0	266.845		222.11	322	0.18	205.57	310	0	264.83		21.92	34	0	21.04	30	0	26.74		222.94	326	0	208.54	312	0	267.37		202.85	303	0	216.66	323	0	261.377		54.49	76	0	38.28
PM06	C04	Arg-Trp	ARG	TRP		203.53	333	0.18	195.12	326	0.27	264.188		211.86	343	0	191.46	329	1.36	268.15		17.71	26	0	15.08	22	0.27	20.0625		214.42	353	0	202.83	337	0.64	276.493		210.42	349	0.09	205.73	337	0.36	275.312		41.63	53	0.27	24.61
PM06	C05	Arg-Tyr	ARG	TYR		191.08	320	3.18	178.51	293	0	244.058		184.93	320	1.27	172.78	294	3	240.792		22.87	32	0.45	19.64	26	1.64	24.0825		186.42	329	1	168.9	319	3.18	248.74		162.94	298	1.18	179.36	321	3	238.235		36.97	48	1.82	31.25
PM06	C06	Arg-Val	ARG	VAL		232.53	329	5.55	215.68	319	4.18	269.188		237.38	333	8.09	206.13	309	2.18	266.243		22.14	28	5.82	18.29	23	4	17.9475		257.52	358	5.36	251.58	349	6.55	298.07		231.7	327	8.36	244.24	342	4.36	279.875		36.98	47	3.27	31.79
PM06	C07	Asn-Glu	ASN	GLU		24.6	79	0	28.58	107	0	59.795		16.24	40	0	31.23	115	0	50.6175		3.48	7	0	2.89	7	0	5.0925		16.53	31	0	31.67	95	0	43.55		13.84	26	0	19.47	50	0	27.3275		9.3	14	0	7.29
PM06	C08	Asn-Val	ASN	VAL		14.35	29	0.09	18.31	44	0.09	26.325		22.18	46	0.73	17.87	31	0.82	28.4875		10.56	18	2.91	8.67	13	0.45	10.8775		29.93	51	0.82	25.24	40	6.73	32.7675		21.09	33	0.82	25.63	49	2	30.77		16.56	27	0.09	14.81
PM06	C09	Asp-Asp	ASP	ASP		25.75	37	0.27	18.66	29	0	27.4675		34.26	49	0.55	16.76	26	0.27	31.095		24.37	34	2.55	15.67	23	0.18	22.895		55.96	78	0	38.85	54	6	53.7025		33.05	48	0.09	38.51	49	3.18	40.505		58.24	77	1.91	30.91
PM06	C10	Asp-Glu	ASP	GLU		15.88	23	0	8.32	16	0	15.8		11.93	19	0	7.6	15	0	13.3825		13.45	21	0.27	7.29	12	0	13.3		23.3	34	0	19.61	28	0.82	25.8175		24.61	34	0	13.81	22	0	23.605		23.85	34	0	16.69
PM06	C11	Asp-Leu	ASP	LEU		24.44	35	3.64	21.72	30	4.45	23.745		33.52	51	2.18	19.56	31	1	32.18		18.73	25	5.45	17.27	25	2.27	17.64		52.94	75	2.55	43.38	62	5.18	54.465		32.5	46	4	38.65	59	2.18	40.9475		45.82	61	2.73	28.73
PM06	C12	Asp-Lys	ASP	LYS		66.04	79	26.82	46.41	56	23.64	36.6325		59	69	25.73	51.1	61	30.82	31.75		56.87	66	28.18	56.99	69	29.18	33.535		71.61	87	26.55	64.25	77	30.27	46.555		68.48	84	26.18	65	79	33	44.53		68.57	82	29.36	58.83
PM06	D01	Asp-Phe	ASP	PHE		11.48	17	8.55	7.28	13	5.91	4.96		13.32	18	11.09	11.77	17	8.55	5.2025		8.77	12	9.73	8.62	12	6.64	2.1625		18.18	25	9.36	15.16	21	10.45	9.93		13.99	21	7.36	16.96	23	11.09	9.5125		14.74	20	6.73	12.65
PM06	D02	Asp-Trp	ASP	TRP		25.19	37	0	16.8	26	0	26.2475		25.5	38	0.09	16.19	25	0	26.1275		16.79	24	0	14.87	22	0	19.415		42.84	59	0.27	29.88	43	0	43.545		31.48	45	0.27	30.79	44	0.09	37.6375		38.59	53	0	26.3
PM06	D03	Asp-Val	ASP	VAL		24.73	39	0.36	14.33	26	0	25.835		26.89	38	0.27	18.95	27	0.45	27.35		16.68	26	0.27	15.19	27	0.09	21.0375		34.38	53	0	22.22	36	0.73	36.035		31.12	48	0.36	22.61	37	0	34.5025		32.98	48	0.18	26.99
PM06	D04	Cys-Gly	CYS	GLY		24.21	35	1.09	20.16	31	0	27.0475		30.2	41	1.18	23.59	32	4.36	28.9275		22.79	31	1.36	21.61	29	4	23.42		58.72	78	1.91	38.52	51	5	53.105		38.23	53	1.64	40.48	54	3.45	43.8825		56.93	73	2.91	37.65
PM06	D05	Gln-Gln	GLN	GLN		161.54	252	0.55	115.94	214	0	185.595		64.82	101	0.45	41.86	61	0	66.945		44.48	58	0.55	37.87	51	0.18	47.4725		143.71	279	0.27	121.2	249	3.55	196.317		112.18	214	0.73	137.33	316	0.27	194.377		85.22	108	0	58.02
PM06	D06	Gln-Gly	GLN	GLY		101.79	192	0.18	53.11	102	0	112.135		66.44	98	0.45	40.74	60	0	66.07		40.24	52	0	32.41	43	0	41.9125		134.87	230	0	94.35	153	0	153.055		119.41	198	0.64	105.93	195	0	154.265		98.51	126	0	42.18
PM06	D07	Glu-Asp	GLU	ASP		5.86	11	0	5.8	12	0	8.665		6.79	13	0	5.44	10	0.45	8.5825		3.84	8	0	7.12	15	0	8.49		6.37	12	0	11.11	18	1	11.37		7.04	15	0	7.24	14	0	10.82		7.43	13	0	4.24
PM06	D08	Glu-Glu	GLU	GLU		24.66	34	0	17.08	30	0	26.435		23.15	32	0.18	15.9	23	0	23.4225		17.26	25	0	14.67	21	0.55	19.2075		43.72	57	0.27	27.9	41	1.73	41.405		40.06	52	0.55	26.44	37	0	38.6		41.19	54	0	29.55
PM06	D09	Glu-Gly	GLU	GLY		20.65	29	0	6.73	13	0	17.345		17.06	26	0	10.38	16	0	17.36		14.25	22	0	9.71	16	0	15.49		33.66	46	0	29.75	41	0.64	37.2825		32.67	44	0	19.19	28	0	30.965		34.24	45	0	22.72
PM06	D10	Glu-Ser	GLU	SER		28.96	45	0.55	17.02	28	0	29.47		22.67	34	0.09	19.56	27	1.18	25.1725		18.68	27	0.36	16.53	23	0.09	21.0775		41.74	58	0.64	35.02	47	9.09	40.575		40.6	54	0.91	28.69	41	0.45	40.3925		41.53	57	0.18	27.83
PM06	D11	Glu-Trp	GLU	TRP		19.43	30	6	12.66	23	0.45	18.0475		16.65	24	4.36	18.52	31	8.36	16.1825		11.56	19	4.18	15.07	22	3.73	12.9525		24.59	36	6.91	24.56	31	18.73	16.2175		18.85	27	5	19.84	27	8.09	16.6275		16.78	23	4.45	17.96
PM06	D12	Glu-Tyr	GLU	TYR		45.44	56	22.36	38.96	46	26.64	22.1		52.3	62	26.09	39.31	48	19.18	27.7675		42.57	51	24.73	39.71	49	21.45	22.48		74.95	91	24.91	56.58	65	31	43.9275		57.17	69	25.45	52.95	65	27.64	34.485		72.02	87	25.45	54.45
PM06	E01	Glu-Val	GLU	VAL		25.86	35	6.73	15.31	22	9.55	16.4025		26	34	13.45	15.38	22	6.36	14.44		20.73	27	9.27	14.86	21	4.45	14.0375		32.74	46	5.09	25.41	36	7.64	28.6725		31.42	43	5.27	24.82	36	10.55	25.9		30.07	41	3.55	23.61
PM06	E02	Gly-Ala	GLY	ALA		181.29	289	0.18	139.97	220	0	207.475		41.32	58	1.36	34.4	54	0.09	46.205		15.74	24	0	25.67	35	0.09	25.0575		72.87	98	0	68.46	91	0.64	82.2625		46.63	64	0.18	69.63	97	0.82	68.815		63.82	85	0.09	40.37
PM06	E03	Gly-Arg	GLY	ARG		68.4	173	1.18	67.65	184	0	122.672		68.05	172	1.09	43.17	102	0.09	95.715		17.97	26	0	19.9	30	0.55	23.1925		107.51	263	0	109.85	280	0.82	189.68		96.71	242	0.18	128.49	322	0	197.21		41.2	57	0	23.49
PM06	E04	Gly-Cys	GLY	CYS		56.76	82	0.27	48.67	72	0	64.7225		48.43	67	0	38.63	53	0	51.765		35.98	48	0	32.24	43	0	39.805		94.92	144	0.82	76.39	117	0.27	107.532		80.16	122	0	77.8	122	0.45	100.265		76.91	106	0	53.25
PM06	E05	Gly-Gly	GLY	GLY		40.37	68	0.36	40.59	70	0	54.56		37.15	53	0.45	30.81	43	0	40.765		22.13	32	0.82	28.58	40	0.45	30.0425		71.12	95	0	72.94	93	9.82	78.105		48.27	67	1.09	69.03	93	0	68.78		65.68	87	0.73	40.43
PM06	E06	Gly-His	GLY	HIS		23.31	33	2.27	16	25	0	23.1925		18.13	25	2.18	16.67	23	0.36	19.43		11.24	17	0.27	10.67	16	0.64	13.2725		28.94	41	0.18	32.01	42	5.91	32.9425		28.16	39	0.36	25.92	37	0.55	32.065		21.23	29	0.64	14.05
PM06	E07	Gly-Leu	GLY	LEU		171.76	283	0	154.03	262	0	217.697		22.85	32	0	17.4	26	0	24.5625		16.83	23	0	12.47	19	0	17.825		52.17	76	0	47.98	73	0.09	62.2425		50.51	73	0	43.04	69	0	58.8875		43.23	56	0	25.51
PM06	E08	Gly-Lys	GLY	LYS		47.99	66	0.18	58.81	83	0	63.86		45	63	0	52.33	72	0	58.0825		32.09	45	2	36.73	49	0.64	39.385		66.99	102	0.18	60.89	89	1.55	78.855		57.89	84	0	68.07	105	0	78.74		51.49	68	0.36	38.32
PM06	E09	Gly-Met	GLY	MET		222.73	340	1.45	198.26	318	0.55	268.748		44.27	88	1.27	24.14	43	0.09	49.1725		16.61	25	2.91	20.88	29	0.64	21.0975		64.43	107	0.91	53.84	89	5.73	75.2475		45.62	71	3.82	52.25	100	3.27	63.6725		43.89	60	0.73	24.71
PM06	E10	Gly-Phe	GLY	PHE		93.65	136	3	72.04	108	0.64	100.603		75.36	108	0.91	62.42	89	0.18	83.15		70.87	92	2.18	62.12	81	2.45	74.1825		155.03	264	0	123.34	190	8.82	178.683		149.42	238	4.82	126	234	2	183.445		121.05	154	1.36	80.13
PM06	E11	Gly-Pro	GLY	PRO		49.49	63	2.91	69.13	90	0.18	66.36		49.76	63	1.36	59.35	78	0	61.8475		42.45	51	7.55	53.21	68	0.55	49.615		71.17	90	0.55	80.83	101	4.82	83.065		72.89	92	1.73	78.3	101	0.73	84.8175		69.28	86	0.27	55.34
PM06	E12	Gly-Ser	GLY	SER		174.41	258	21.45	170.37	269	18.09	198.175		56.94	75	18.27	51.24	65	16.18	44.82		50.41	60	24.73	48	58	18.64	32.4175		77.58	98	18.18	73.17	90	30.73	60.2325		71.78	91	19.36	75.86	97	18.64	64.91		71.11	88	18.27	65.51
PM06	F01	Gly-Thr	GLY	THR		178.36	320	6.91	153.9	297	7.09	230.315		25.21	32	12.55	18.33	25	4.45	16.635		18.34	24	8.64	17.05	23	3.73	14.4125		46.65	62	4.09	37.32	49	10	41.6975		47.55	61	3.45	35.23	48	8.36	42.04		43.22	56	2.64	29.51
PM06	F02	Gly-Trp	GLY	TRP		28.3	40	0.73	18.08	31	0	28.98		32.23	51	0	21.17	33	0	34.35		23.66	34	0	30.97	42	0.36	32.4775		70.8	97	0	44.07	60	2.82	66.5575		40.19	54	0	46.04	66	0.64	51.2375		54.43	73	0	27.5
PM06	F03	Gly-Tyr	GLY	TYR		8.49	16	0.09	11.13	21	0	14.11		33.11	48	0.18	11.26	20	0	28.0025		5.1	11	0	10.45	18	0.09	11.0925		67.62	91	0	76.99	103	1.55	83.8775		12.02	22	0	76.43	101	0.09	52.8175		61.99	81	0	20.32
PM06	F04	Gly-Val	GLY	VAL		32.98	42	7.09	31.52	41	4.91	30.875		33.28	48	5.45	27.2	39	0.45	33.92		28.05	36	6.27	27.3	36	1.82	27.7925		51.41	71	3.09	56.38	73	9.82	56.4925		53.28	69	6	42.55	62	0.45	53.4825		53.11	68	3.18	39.32
PM06	F05	His-Asp	HIS	ASP		184.98	336	0.82	185.06	331	0	258.85		230.51	370	1.64	181.78	333	0.36	277.822		41.42	57	0.09	43.31	57	0.82	49.2275		253.75	366	0.18	234.63	346	3.45	298.28		222.15	353	1.36	238.45	355	1.55	290.695		122.34	161	0.27	55.4
PM06	F06	His-Gly	HIS	GLY		111.73	185	1	113.89	199	0	151.905		168.23	291	2.27	108.86	184	0	186.887		11.35	18	0	11.8	18	0.09	14.7425		209.32	343	0.45	190.97	320	1.82	264.688		180.8	318	1.27	189.43	322	1	251.423		32.79	43	0.45	21.77
PM06	F07	His-Leu	HIS	LEU		83.16	177	1.36	69.52	156	0.18	120.65		93.28	219	0.36	72.63	162	0.36	136.368		36.38	50	0	31.47	42	0.27	39.8275		201.53	343	0	194.46	331	2.55	266.223		181.31	314	1.36	193.79	336	0.18	255.505		79.47	102	0.36	58.67
PM06	F08	His-Lys	HIS	LYS		15.91	24	0.27	15.57	26	0	20.235		14.27	25	0.18	14.43	25	0.73	19.22		8.84	16	0.36	9.98	16	0.27	12.39		33.09	51	0.64	39.76	58	3.82	43.2325		33.62	53	0.64	28.42	47	0	40.19		18.73	27	0.27	12.44
PM06	F09	His-Met	HIS	MET		207.32	347	0	209.5	342	0	276.455		212.68	345	0	203.03	339	0	274.928		8.19	18	0	10.61	18	0	13.7		221.69	347	0	219.22	333	0	280.228		212.13	341	0	215.84	329	0.64	274.173		28.18	44	0	14.74
PM06	F10	His-Pro	HIS	PRO		36.99	55	0.45	31.53	47	0	42.405		33.31	48	0	31.31	46	0	39.655		29.86	42	0	28.04	41	0	35.225		90.57	124	0.27	84.28	111	2.27	101.192		77.93	107	0.82	62.43	86	0	82.93		75.65	101	0.45	38.58
PM06	F11	His-Ser	HIS	SER		171.84	281	6.36	143.85	243	1.91	205.787		206.89	329	1.82	140.61	235	6.73	223.6		17.04	25	2.64	17.23	23	2.18	18.1575		208.92	335	2.36	192.79	300	10.18	252.907		168.55	286	5.27	182.59	300	2.91	230.195		42.71	58	3.09	25.36
PM06	F12	His-Trp	HIS	TRP		58.38	83	18.27	45.99	64	16.55	45.4325		57.61	87	16.64	50.24	72	15.64	50.5725		45.82	58	19.18	39.68	49	17.18	29.945		67.13	104	16.36	49.88	70	21	54.0725		65.39	103	17.27	55.08	80	16.55	58.9575		51.59	69	13.45	48.72
PM06	G01	His-Tyr	HIS	TYR		38.14	83	7.27	30.28	61	10.09	44.425		52.92	117	17.27	22.7	42	5	47.52		15.41	22	9.36	13.07	19	3.55	10.915		100.44	216	5.36	75.88	158	9.18	130.31		79.78	162	5.82	84.04	188	8.91	121.09		33.62	45	1.91	22.58
PM06	G02	His-Val	HIS	VAL		122.56	240	0.45	103.95	196	0.18	165.312		132.57	261	0.45	107.97	205	0	176.41		8.85	16	0.27	8.5	14	0.18	11.6125		161.88	308	0	156.4	288	0	228.57		154.05	294	0.09	161.58	305	0	228.613		23.65	35	0	15.04
PM06	G03	Ile-Ala	ILE	ALA		236.43	351	0.91	221.77	338	0	286.345		245.34	351	6.45	206.54	321	0.45	277.52		11.7	16	1	11.96	17	0.36	13.485		193.68	330	0.73	186.58	312	1.36	254.52		163.81	309	0.55	185.56	308	0	241.317		55.84	70	0.36	18.94
PM06	G04	Ile-Arg	ILE	ARG		267.68	373	1.09	231.39	330	0	299.973		259.49	360	0.73	241	344	0.18	300.668		17.71	27	0.27	15.13	22	0.18	20.235		261.96	364	0.09	257.46	352	0.09	308.765		256.42	363	0.27	256.12	351	0	306.5		38.3	49	0.82	27.47
PM06	G05	Ile-Gln	ILE	GLN		217.45	374	0	201.63	342	0	283.77		228.35	368	0	187.41	349	0	283.19		26.13	40	0.09	33.47	51	0	37.605		181.15	360	0	197.69	342	0.73	269.845		142.61	343	0	207.84	351	0	261.113		65.85	91	0	38.44
PM06	G06	Ile-Gly	ILE	GLY		165.15	359	1.73	168.65	341	0	257.585		168.56	359	1.64	134.93	333	0	248.053		10.74	18	3.82	8.54	15	0.27	11.025		22.98	40	0.64	26.18	43	2.45	31.495		22.25	36	0.55	29.71	57	0.09	35.92		16.33	23	0.27	12.69
PM06	G07	Ile-His	ILE	HIS		36.15	87	0	38.6	95	0	64.1875		96.41	249	0	30.52	70	0	111.483		8.64	13	0	3.72	7	0	8.09		83.46	173	0	78.49	155	0.55	122.213		30.44	57	0	93.13	219	0	99.8925		34.06	44	0	10.94
PM06	G08	Ile-Ile	ILE	ILE		22.43	54	0	19.79	54	0	37.555		36.29	103	0.27	26.61	87	0	63.09		12.05	21	3	9.34	16	0	13.0975		63.04	141	0	61.35	130	2.09	97.8025		42.86	90	0	80.81	197	0	102.668		31.66	45	0	13.73
PM06	G09	Ile-Met	ILE	MET		196.73	307	0.45	186.23	290	0.73	244.4		174.89	279	0	169.19	276	0	224.77		18.99	29	0.09	13.43	22	0.18	20.72		156.52	300	0.27	151.41	283	2.82	221.188		150.43	293	0.55	160.83	298	0	225.29		38.48	55	0.73	22.19
PM06	G10	Ile-Phe	ILE	PHE		39.94	75	0	34.93	64	0	53.4675		36.56	63	0	26.64	46	0	43.05		27.33	39	0	25.33	35	0	31.665		73.19	118	0.09	61.83	98	0.36	87.53		68.88	108	0	68.8	125	0	92.67		57.67	76	0.09	37.41
PM06	G11	Ile-Pro	ILE	PRO		33.55	43	3.91	28.2	37	1	32.9825		38.87	46	7	20.26	29	2.27	28.8975		26.89	34	3.55	26.25	33	1.91	27.305		71.22	89	0.73	54.75	67	6.64	66.8075		61.54	78	2.64	51.62	66	1.18	62.38		66.84	83	1.64	42.27
PM06	G12	Ile-Ser	ILE	SER		254.81	375	17.36	243.75	362	14.36	293.03		251.96	362	11.36	240.66	361	15.27	290.59		34.82	42	14.36	33.85	43	13.82	24.3275		175.53	363	8.55	145.13	312	16.27	236.505		137.49	345	8.55	182.77	352	12.36	243.86		66.66	81	10.64	44.08
PM06	H01	Ile-Trp	ILE	TRP		57.52	115	10.55	53.11	110	12.09	72.5875		52.48	103	11.27	47.96	98	3.73	67.86		19.76	26	11.73	21.6	29	6.55	14.95		68.74	111	6.36	80.94	137	9.27	91.605		60.84	105	8	78.28	148	8	90.03		45.8	58	7.73	31.75
PM06	H02	Ile-Tyr	ILE	TYR		33.35	86	1.27	29.79	48	5.18	46.06		28.86	59	1.45	18.09	36	0	34.7625		6.94	13	1.64	12.72	19	0.55	11.82		32.57	45	0.64	30.3	41	1.55	36.1225		15.79	24	1.09	29.91	42	1.36	26.7		28.1	37	0.91	20.43
PM06	H03	Ile-Val	ILE	VAL		91.74	279	2.55	96.65	278	4.64	182.752		92.56	286	1	72.08	226	2.09	167.615		36.61	55	4.45	25.36	35	1.45	35.0425		100.75	191	1.18	92.13	186	0.45	141.655		82.59	152	3.82	100.99	212	0.82	134.575		56.03	69	2.09	36.57
PM06	H04	Leu-Ala	LEU	ALA		256.4	346	9.55	228.51	323	3.82	281.793		242.15	331	6.09	223.8	315	10.91	269.488		29.53	36	8.18	23.68	30	4.45	23.4875		265.68	368	5.55	237.98	340	6	297.14		242.11	344	8.73	235.89	341	3.55	284.61		57.02	69	7.64	39.73
PM06	H05	Leu-Arg	LEU	ARG		263.84	352	3.64	232.44	320	1.18	289.66		252.79	337	2	237.92	328	1	287.428		35.99	84	2.09	25.3	49	1.64	46.7075		276.14	369	4	257.69	346	1.55	309.433		258.89	348	1.64	257.89	349	0.27	302.49		41.72	54	4.09	27.04
PM06	H06	Leu-Asp	LEU	ASP		204.56	352	0	201.01	334	0.64	272.572		207.7	347	0.45	191.51	332	0	269.327		12.39	17	0.18	12.42	18	0.55	14.5875		81.84	212	0.09	107.89	302	1.27	175.252		74.07	191	1.09	147.99	349	0.91	189.515		23.91	32	0.91	17.77
PM06	H07	Leu-Glu	LEU	GLU		276.01	384	2.09	257.5	364	2	318.332		279.53	375	5.82	252.63	361	1.18	313.54		10.07	16	1.64	13.68	20	4.73	11.7525		291.22	383	2.82	275.48	363	8.36	322.585		281.29	382	3.27	272.44	361	3.73	320.683		49.28	61	2.45	20.59
PM06	H08	Leu-Gly	LEU	GLY		239.07	358	1.45	219.61	335	1.73	286.33		240.35	350	3.45	218.31	338	1.64	284.12		17.48	24	3.09	17.66	24	3.09	17.695		222.24	361	2	204.86	331	2.27	277.64		220.91	359	4	220.52	347	2.27	283.723		50.85	63	2.09	29.59
PM06	H09	Leu-Ile	LEU	ILE		94.77	297	0.27	84.11	282	0	189.335		92.36	299	0.36	73.55	245	0.18	177.208		19.37	27	0.18	19.11	27	0.45	22.805		115.14	249	0	120.07	256	2.27	183.917		126.61	282	0.09	145.96	326	0	220.097		51.72	66	0.45	36.14
PM06	H10	Leu-Leu	LEU	LEU		221.41	338	1.82	208.54	326	0	272.577		225.44	336	2.36	203.69	323	0.82	270.442		21.98	29	1.91	22.63	30	2.18	23.8575		220.97	357	1	212.04	331	6.27	276.618		222.91	351	2.91	218.92	339	0	281.502		47.71	61	0.64	41.02
PM06	H11	Leu-Met	LEU	MET		282.15	383	9.18	263.51	359	4.55	315.05		254.34	338	7	258.8	360	3.55	297.51		25.45	32	9.18	27.61	37	5.64	23.105		267.27	384	4.55	257.02	355	13.73	306.683		259.94	372	7.36	251.81	353	4.91	303.053		62.87	78	5.09	45.71
PM06	H12	Leu-Phe	LEU	PHE		48.14	59	18.73	46.29	54	19	32.9925		55.57	69	14.91	43.78	54	17.27	39.4975		47.54	53	22.36	45.51	56	21.55	28.5575		83.34	107	11.55	86.27	107	18	81.1275		70.23	88	14.36	87.08	116	16.91	74.6925		74.55	91	11.55	55.92
PM07	A01	Background				13.29	19	6.45	14.5	19	11.91	7.2675		17.51	21	14.73	13.17	19	7.18	6.715		14.76	18	14.27	11.39	17	8.91	3.6975		23.8	31	5.45	24.76	33	9.18	20.825		21.76	29	9.09	27.64	35	8.18	19.715		22.47	29	9.09	18.97
PM07	A02	L-Glutamine	GLN			266.13	355	0.09	247.13	336	0.36	300.84		259.56	350	0.27	243.98	333	0.64	296.18		259.19	351	0.36	242.87	332	0	296.085		282.49	373	0.27	270.02	357	0.64	320.173		158.95	217	0.45	266.99	353	0	248.76		274.94	362	0.18	208.08
PM07	A03	Leu-Ser	LEU	SER		263.57	365	0.82	237.23	333	2.36	298.11		251.81	352	4.36	240.35	341	1.73	293.245		9.96	15	0.36	10.29	15	1	11.8825		272.47	367	1.27	236.38	337	2	301.577		259.02	354	0.82	248.2	339	2.09	298.6		22.78	30	1.36	18.41
PM07	A04	Leu-Trp	LEU	TRP		97.69	233	1.73	92.52	200	1.73	154.072		88.01	195	2	53.95	107	2.27	108.855		12.53	19	0.27	17.25	22	4.45	15.335		142.86	279	2.82	146.71	259	1.64	204.662		143.64	250	1.18	134.8	254	6.36	191.84		16.74	22	1.82	17.06
PM07	A05	Leu-Val	LEU	VAL		180.53	302	0.27	144.84	243	1.73	216.593		181.07	301	1.09	164.26	273	1.27	228.653		10.28	15	0.73	10.29	16	1.27	11.8925		173.14	312	0.18	186.81	302	1.64	242.577		171.42	288	0.64	196.39	320	0.18	243.542		21.11	28	0.73	17.78
PM07	A06	Lys-Ala	LYS	ALA		45.61	78	4.82	36.22	63	1.55	52.5225		37.29	70	1.09	32.38	59	5.09	46.5775		10.25	15	1	10.44	16	2.45	11.1975		69.58	131	5.27	61.23	121	1.64	92.2475		60.17	115	2.73	53.64	108	4.18	80.7475		19.73	26	2.73	16.03
PM07	A07	Lys-Arg	LYS	ARG		23.47	45	0	29.71	62	0	40.045		29.03	61	0	39.9	97	0	56.7325		6.19	10	0	10.67	16	0	10.715		94.09	244	0	116.94	292	0	186.757		99.34	260	0	130.43	286	0	193.942		13.91	20	0	8.23
PM07	A08	Lys-Glu	LYS	GLU		23.52	53	0	5.83	15	0	24.3375		22.27	54	0	19.55	46	0.91	35		7.24	12	0.64	7.19	11	0.36	8.8575		38.77	72	0.09	27.96	55	1.18	47.7975		35.91	71	0.45	30.64	61	0.82	49.0025		14.27	20	0.09	9.73
PM07	A09	Lys-Ile	LYS	ILE		14.13	26	0	12.6	25	0	19.4325		14.14	29	0	12.37	24	0	19.8775		3.71	7	0	3.73	8	0.18	5.52		15.54	33	0	26.52	58	0	33.265		24.14	49	0	23.22	52	0	37.09		7.91	13	0	4.89
PM07	A10	Lys-Leu	LYS	LEU		30.82	54	1.45	31.97	59	0	43.2225		26.99	54	0.82	30.63	62	0	42.995		9.76	15	0.73	8.45	13	0	11.1875		47.67	85	0	55.83	104	0	73.125		62.75	114	0.73	44.63	84	0.09	75.935		12.21	18	0	9.57
PM07	A11	Lys-Lys	LYS	LYS		13.21	23	3.36	12.86	21	3.09	14.2925		8.83	18	2.09	10.29	19	4.18	10.895		14.82	20	2.82	17.65	23	5.45	14.7325		22.45	32	1.18	23.1	33	5	24.5475		21.79	32	2.91	21.46	32	1	24.8575		20.86	28	2.45	18.36
PM07	A12	Lys-Phe	LYS	PHE		40.73	64	7.55	39.76	64	7.36	44.6675		42.96	77	7.73	40.53	67	13.91	46.0525		22.66	28	8.18	24.64	30	8.91	17.78		47	77	7.09	59.57	108	10.45	64.1225		54.03	97	9.18	61.28	116	8.64	73.1675		32.18	40	7.36	26.32
PM07	B01	Lys-Pro	LYS	PRO		31.73	56	2.09	18.74	30	5.73	30.2075		17.06	28	6.73	16.4	27	3.27	17.115		13.37	20	5.45	13.96	20	5.09	11.5625		32.35	57	2.73	38.93	64	5.18	44.115		40.79	68	7.64	30.94	52	5.18	41.5225		26.86	38	2.64	17.41
PM07	B02	Lys-Ser	LYS	SER		30.9	61	0	25.59	51	0	42.1225		29.6	62	0	22.87	46	0	40.1175		8.08	16	0	5.62	13	0	10.675		57.81	106	0	45.69	88	0	74.375		47.48	92	0	50.21	96	0	71.4225		12.75	22	0	7.86
PM07	B03	Lys-Thr	LYS	THR		24.79	50	0	30.16	64	0	42.2375		27.36	55	0	31.08	63	0	44.11		9.06	16	0	7.2	14	0	11.565		55.56	120	0	72.23	161	0	102.198		70	160	0	31.94	64	0	81.485		19.86	31	0	8.41
PM07	B04	Lys-Trp	LYS	TRP		41.71	142	0	37.49	103	3.27	79.415		35.59	121	0	31.32	103	0	72.7275		7.56	18	0	7.54	16	0	12.275		37.75	88	0	41.2	93	0	64.9875		41.85	92	0.09	43.66	99	0	69.0825		10.25	18	0.45	6.01
PM07	B05	Lys-Tyr	LYS	TYR		29.8	59	0	31.09	55	0.73	43.3575		24.69	53	0	24.97	49	0.09	37.87		5.82	11	0	6.42	12	0	8.81		23.96	42	0	32.52	65	0	40.87		24.77	48	0	44.81	85	1.18	50.055		14.35	22	0	10.09
PM07	B06	Lys-Val	LYS	VAL		47.35	83	0.36	47.53	86	0.09	65.745		47.32	91	0	41.06	77	0	64.095		10.42	20	0	10.76	18	0	14.795		61.43	110	0	56.94	104	0	83.0925		55.44	101	0	54.46	101	0.36	77.795		20.99	32	0	13.67
PM07	B07	Met-Arg	MET	ARG		14.36	41	0	16.78	43	0	28.785		104.55	352	0	77.12	293	0	206.667		105.1	338	0	75.58	287	0	201.42		31.54	64	0	25.2	69	0	47.435		14.05	25	0	7.72	13	0	14.9425		6.89	15	0	2.74
PM07	B08	Met-Asp	MET	ASP		126.35	297	0	130.37	313	0	216.68		190.84	357	0	156.84	339	0	260.92		4.92	13	0	7.45	16	0	10.3425		27.77	75	0	44.54	125	0	68.0775		27.72	69	0	52.45	167	0	79.0425		8.49	18	0	2.59
PM07	B09	Met-Gln	MET	GLN		261.72	356	0	243.88	343	0	301.15		250.14	355	0	247.47	345	0.18	299.312		8.04	19	0	2.69	9	0	9.6825		184.33	361	0	194.72	345	0	271.262		172.42	358	0	205.96	351	0	271.845		8.78	21	0	6.19
PM07	B10	Met-Glu	MET	GLU		207.71	361	0	176.2	313	0	264.478		221.04	360	0	208.25	343	0	283.072		4.95	10	0	10.61	18	0	10.89		118.74	357	0	136.32	355	0	241.765		116.57	350	0	133.25	355	0	238.705		9.02	19	0	5.33
PM07	B11	Met-Gly	MET	GLY		34.37	66	1.73	35.65	74	2.09	50.595		37.25	77	1.18	30.53	57	2.45	48.63		15.9	22	2.36	17.74	23	3.36	16.8		44.01	85	0.55	49.88	106	2.73	69.5825		35.69	71	0.64	54.72	137	0.64	73.9625		23.03	31	1.45	20.45
PM07	B12	Met-His	MET	HIS		53.15	101	10.09	49.67	93	6.36	65.98		43.48	67	5.45	43.43	74	13.45	47.5275		24.67	30	11	24.7	31	9	17.5925		41.45	55	9.91	44.03	61	9	40.915		39.59	54	7.36	44.62	69	6.91	44.6675		28.01	36	5.27	20.92
PM07	C01	Met-Ile	MET	ILE		6.82	12	0	8.34	13	1.82	9.13		7.39	12	1.73	6.87	12	0.73	8.335		3.58	7	1.73	6.1	10	3	4.305		11.71	19	0.82	18.26	28	0.45	18.6075		18.37	27	1.73	10.64	18	1	17.1375		8.22	13	0.55	5.59
PM07	C02	Met-Leu	MET	LEU		190.31	323	0.09	180.1	307	0.09	250.012		118.99	269	0	95.67	236	0	179.915		7.7	13	0	7.07	11	0	9.6925		113	324	0	112.83	306	0.18	213.868		87.91	239	0	134.02	345	0	201.482		10.01	16	0	6.18
PM07	C03	Met-Lys	MET	LYS		10.5	19	0	15.49	25	0.45	17.2725		12.52	23	0	29.74	59	0	31.065		10.83	23	0	6.26	14	0	13.5225		19.91	35	0	20.41	34	0	27.33		20.05	35	0	17.81	31	0	25.965		10.08	16	0	6.32
PM07	C04	Met-Met	MET	MET		154.62	303	0.18	114.79	233	0	201.262		56.78	196	0	43.88	145	0	110.415		7.35	11	0	8.81	13	0	10.04		32.47	74	0.09	41.46	98	0.45	61.2125		26.24	53	0.09	45.59	117	0.18	60.3225		16.96	23	0	11.29
PM07	C05	Met-Phe	MET	PHE		11.62	17	0	14.04	20	0.73	15.3		9.52	16	0	8.25	14	0	11.9425		6.46	11	0	7.93	12	0.09	9.3025		16.43	29	0	16.38	27	0	22.2025		16.05	26	0	18.73	31	0	22.945		13.79	20	0.09	6.58
PM07	C06	Met-Pro	MET	PRO		29.03	63	0.27	26.69	58	0.55	43.77		38.98	105	0	28.6	72	0	61.145		12.72	19	0.09	8.62	13	0	13.29		39.4	100	0.45	53.02	149	0.09	85.085		40.05	101	0.27	65.98	212	1.09	104.078		18.14	25	2	10.88
PM07	C07	Met-Trp	MET	TRP		189.29	337	0	146.07	273	0.18	236.25		180.2	327	0	172.95	318	0	249.537		2.52	6	0	3.56	6	0	4.52		153.85	331	0	170.25	314	0	242.275		127.79	271	0	167.97	313	0	219.94		10.07	16	0	2.71
PM07	C08	Met-Val	MET	VAL		13.06	23	0	12.3	24	0	18.09		19.94	63	0	9.54	18	0	27.62		8.93	17	0	9.81	19	0	13.685		23.35	59	0	32.75	93	0	52.025		15.63	36	0	46.42	139	0	59.2625		10.33	18	0	5.96
PM07	C09	Phe-Ala	PHE	ALA		223.05	329	0	215.44	320	0	271.873		228.7	338	0	217.59	322	0	276.572		7.71	16	0	7.43	15	0	11.535		216.09	338	0	217.37	325	0	274.115		216.54	331	0	210.82	325	0	270.84		12	19	0	9.28
PM07	C10	Phe-Gly	PHE	GLY		222.37	345	0	207.54	328	0	275.728		226.68	351	0	214.29	337	0	282.243		7.07	13	0	7.13	13	0	10.05		209.96	338	0	210.83	327	0	271.447		197.94	321	0	195.79	313	0	256.933		14.34	22	0	6.51
PM07	C11	Phe-Ile	PHE	ILE		121.71	337	0	112.31	310	0	220.255		154.97	360	0	136.01	339	0.82	247.085		6.96	12	0	10.34	18	0	11.825		153.92	348	0	173.31	350	0	256.308		148.62	332	0	172.99	352	0.09	251.357		16.06	22	0	14.6
PM07	C12	Phe-Phe	PHE	PHE		26.91	30	29.55	20.23	25	14.55	3.485		24.59	30	36.64	19.77	23	22.36	-5.16		22.84	26	29	29.65	35	24.45	1.6475		33.69	40	34	29	36	18.82	8.2625		29.59	35	16.91	31.16	40	47.82	1.5725		26.44	30	27.18	31.35
PM07	D01	Phe-Pro	PHE	PRO		66.9	244	0.36	82.68	268	4.27	163.08		64.56	217	1.55	67.05	203	0.73	136.762		9.2	15	4.45	8.69	13	2.36	8.0675		110.34	342	1.09	132.95	337	1.09	229.482		121.98	345	3.91	138.47	335	0.73	232.792		11.65	17	0.91	6.72
PM07	D02	Phe-Ser	PHE	SER		259.7	354	0	241.78	335	0.18	297.53		253.05	350	0	241.49	339	0	295.885		10.05	16	0	8.05	13	0	11.775		250.61	353	0	245.89	335	0	296.125		246.94	346	0	237.97	336	0	291.728		18.04	26	0	10.4
PM07	D03	Phe-Trp	PHE	TRP		6.17	13	0	5.85	11	0	9.005		6.85	15	0	5.41	10	0	9.315		3.04	9	0	3.62	9	0	6.165		17.04	43	0	22.42	57	0	34.865		19.08	47	0	28.14	88	0	45.555		6.81	11	0	1.74
PM07	D04	Pro-Ala	PRO	ALA		18.51	30	1.82	18.37	26	2.09	21.265		17.89	27	2.73	16.92	25	0.45	20.1125		12.37	18	2.64	12.43	19	0	14.13		31.32	42	2.36	28.33	40	2.73	32.8675		29.03	41	2.09	31.68	42	4.18	32.7925		24.17	32	4.27	11.17
PM07	D05	Pro-Asp	PRO	ASP		13.42	20	0.09	9.22	15	0	14.365		9.8	19	0.18	8.87	15	0	13.0775		6.78	12	0	6.75	12	0	9.3825		15.43	24	0	14.43	21	0	18.715		16.72	26	0.09	14.81	23	0	20.0875		13.74	23	0	9.17
PM07	D06	Pro-Gln	PRO	GLN		51.82	138	0	39.92	105	0	83.685		12.71	19	0	14.44	22	0	17.0375		7.81	11	0	7.94	12	0	9.6875		14.99	22	0	18.35	26	0	20.335		18.29	27	0	14.59	22	0	20.47		15.63	22	0	10.52
PM07	D07	Pro-Gly	PRO	GLY		11.19	16	0.09	3.63	8	0	9.66		9.71	22	0	7.44	13	0	13.0375		4.21	8	0	6.39	12	0.09	7.605		12.08	19	0	12.35	20	0.27	15.7225		11.14	17	0	9.68	15	0	13.205		15.01	26	0	8.67
PM07	D08	Pro-Hyp	PRO	??HYP??		11.06	17	0	4.27	8	0	10.0825		7.47	12	0	8.96	16	0	11.1075		12.22	17	0	8.3	13	0.09	12.585		19.04	27	0	14.58	22	0	20.655		21.12	30	0	18.27	26	0	23.8475		13.93	22	0	11.48
PM07	D09	Pro-Leu	PRO	LEU		54.89	159	0.55	66.13	209	0	121.98		38.16	98	0.64	40.58	100	0	68.865		2.32	5	0	4.17	7	0	4.6225		18.49	31	0	25.03	41	0	28.88		26.12	45	0	21.43	41	0.09	33.3425		11.03	16	0	9.89
PM07	D10	Pro-Phe	PRO	PHE		20.84	49	0.55	23.58	56	0.18	36.99		30.89	94	1.55	15.07	29	0	41.465		1.72	5	0	5.72	10	0	5.61		20.8	34	0	19.78	32	0.09	26.6		14.75	25	0	18.24	33	0	22.7475		12.75	18	0	7.68
PM07	D11	Pro-Pro	PRO	PRO		10.8	20	0.27	21.29	33	2.45	19.9125		18.22	28	4.91	19.75	27	4.27	18.6525		9.24	17	0	13.84	20	1.18	14.43		19.79	33	0	21.34	31	1.45	25.5575		14.18	26	0	25.42	36	1.09	24.855		16.98	27	0	19.21
PM07	D12	Pro-Tyr	PRO	TYR		23.6	29	9.27	23.84	30	8.73	17.61		23.3	30	8.36	23.48	29	9.55	17.49		21.57	27	8.45	24.59	31	8.18	17.725		30.88	39	6.91	35.9	45	10.18	29.15		29.26	37	7	28.61	35	10.27	23.8325		29.12	35	8.45	23.38
PM07	E01	Ser-Ala	SER	ALA		108.8	205	1.27	105.49	199	1.18	153.347		12.29	19	0.36	11.69	19	0.45	15.09		5.64	10	0.36	6.8	11	0.27	8.045		16.93	25	0	23.92	37	0	25.7125		24.22	35	0.18	13.93	23	0	23.9475		9.54	15	0.09	7.33
PM07	E02	Ser-Gly	SER	GLY		9.24	19	0	9.11	17	0	13.5875		17.1	26	0.64	8.3	16	0	16.53		4.78	10	0	4.63	10	0	7.3525		13.75	25	0	14.7	26	0	19.8625		17.13	29	0	12.94	24	0	20.7675		12.15	21	0	6.41
PM07	E03	Ser-His	SER	HIS		14.22	24	0	12.4	19	0	17.405		11.72	19	0	11.97	19	0	15.4225		4.76	9	0	6.77	14	0	8.6325		23.85	37	0	30.1	42	0.18	33.1475		29.88	45	0	21.67	33	0	32.3875		17.75	25	0	5.99
PM07	E04	Ser-Leu	SER	LEU		218.11	325	0.36	199.84	302	0.55	260.783		113.31	258	0.09	89.75	231	0.18	172.88		8.6	13	0.45	8.34	12	0	10.26		23.57	43	1.27	30.88	56	0.18	37.6375		27.59	46	0.18	34.48	79	0.27	46.5425		12.09	17	0.09	9.08
PM07	E05	Ser-Met	SER	MET		251.52	359	0	225.67	332	0.64	291.728		182.86	346	1.27	164.83	332	0	255.787		10.75	19	0.09	10.88	18	0.55	14.3375		91.03	269	0	109.12	320	1.18	196.697		80.85	231	0.36	132.72	340	1.45	195.238		18.16	28	0	14.33
PM07	E06	Ser-Phe	SER	PHE		14.05	26	0	16.24	28	0.18	20.9825		14.42	32	0.09	17.5	26	0.09	22.39		9.95	17	0	11.97	17	0.18	13.89		22.54	38	0	21.73	36	0	29.5675		23.76	38	0.09	27.76	44	0	33.335		14.26	23	0	15.34
PM07	E07	Ser-Pro	SER	PRO		10.95	18	0	7.01	12	0	11.99		9.32	15	0	9.06	15	0	12.095		3.76	7	0	5.46	10	0	6.555		17.47	26	0	17.94	27	0	22.1025		17.55	26	0	16.97	26	0	21.63		15.41	24	0	12.12
PM07	E08	Ser-Ser	SER	SER		33.06	75	0	31.61	77	0	54.1675		14.4	29	0	12.33	19	0.09	18.6375		6.82	15	0	5.12	11	0	9.485		23.91	37	0	22.62	36	0.09	29.8375		24.14	40	0.09	32.47	47	0.18	35.7675		16.54	26	0	11.39
PM07	E09	Ser-Tyr	SER	TYR		16.52	29	0.45	14.29	24	0.27	20.5925		11.65	27	0	12.54	22	0	18.2975		11.14	21	0.18	12.28	21	0	16.265		20.63	36	0.45	23.9	38	1	28.9075		21.05	36	0.18	18.11	30	0	26.2		18.14	30	0	11.88
PM07	E10	Ser-Val	SER	VAL		15.3	28	0.55	15.33	27	0.64	20.8125		19.53	43	0.64	14.81	29	1.18	25.675		10.72	18	0.36	14.2	22	1.45	15.325		24.13	40	1.27	24.59	40	0	31.545		23.23	36	0.36	22.79	38	0	29.825		20.32	29	0.64	11.56
PM07	E11	Thr-Ala	THR	ALA		11.38	17	0	16.58	24	0.09	17.195		18.8	24	5.18	12.35	18	0	15.6975		9.33	14	0.09	8.84	14	0	11.4975		19.34	29	0	22.78	32	0	25.78		14.97	22	0	21.73	32	0	22.675		14.32	20	0	13.07
PM07	E12	Thr-Arg	THR	ARG		52.02	78	17.45	50.99	77	17.45	47.0525		71.68	154	22.45	53.41	97	15.18	75.2075		38.01	45	17.64	39.24	47	16.55	25.2175		90.86	202	12.18	107.48	245	18.91	145.79		74.98	140	11.73	123.09	306	15.45	147.428		45.67	57	13.82	38.47
PM07	F01	Thr-Glu	THR	GLU		12.72	18	2.18	12.95	19	3.64	12.7575		12.66	18	3	12.16	18	1.73	12.84		11.42	16	0.82	10.56	15	1.27	12.2		17.87	24	1.27	46.03	65	7.36	33.91		23.53	32	0.45	16.4	23	3.27	21.8725		15.53	21	2.36	10.88
PM07	F02	Thr-Gly	THR	GLY		12.06	18	0.09	11.17	18	0	14.7625		11.41	19	0	8.77	15	0	13.545		6.62	10	0	4.06	8	0	7.17		17.15	24	0	16.89	24	0.09	20.465		16.3	24	0	16.91	26	0	20.8025		15.9	22	0	11.35
PM07	F03	Thr-Leu	THR	LEU		17.27	35	0	12.12	22	0	21.5975		11.71	21	0	16.05	34	0	20.69		5.54	12	0	6.49	12	0	9.0075		26.35	45	0	26.48	43	0	35.2075		23.56	38	0	28.16	50	0	34.93		15.13	22	0	7.99
PM07	F04	Thr-Met	THR	MET		26.12	36	7	22.63	32	3	24.1875		24.19	33	3.36	23.48	31	4.18	24.1475		16.33	21	3.45	13.55	19	2.27	14.61		40.96	60	4.36	37.77	60	0.27	47.3675		39.04	63	0.64	46.74	80	5.82	53.965		26.69	36	3.18	20.14
PM07	F05	Thr-Pro	THR	PRO		18.69	29	2.18	14.65	24	1.64	19.675		23.42	34	3.27	15.85	25	0.18	22.8425		12.58	21	1.36	9.11	18	0.91	14.0375		22.76	33	1.18	23.32	34	3.55	25.905		24.89	37	2.45	20.23	31	3.27	25.42		15.04	27	1	13.89
PM07	F06	Trp-Ala	TRP	ALA		213.31	350	0	192.23	322	0	269.385		198.54	331	0	174.26	306	0	252.45		11.83	17	0	11.16	16	0	13.9975		211.07	341	0	200.07	316	0.09	266.99		209.43	336	0	191.71	315	0	263.035		20.69	31	0	13.88
PM07	F07	Trp-Arg	TRP	ARG		230.25	343	0	226.21	335	0	283.615		228.87	344	0.18	222.14	334	0.09	282.118		10.94	19	0.09	16.49	23	2.64	15.9925		242.82	351	0	231.25	334	0	289.767		243.01	350	0	229.69	333	0	288.925		10.92	17	0	7.46
PM07	F08	Trp-Asp	TRP	ASP		87.94	256	0	89.08	251	0	171.005		83.37	239	0	73.83	206	0	150.55		6.36	15	0	10.06	18	0	12.355		43.01	108	0	53.28	156	0	90.0725		49.82	137	0	55.86	179	0	105.42		14.59	26	0	10.29
PM07	F09	Trp-Glu	TRP	GLU		2.46	8	0	3.4	9	0	5.715		1.09	4	0	3.06	8	0	4.0375		4.13	10	0	6.62	11	0	7.9375		5.21	12	0	4.13	9	0	7.585		5.49	12	0.18	2.37	6	0	6.375		7.82	15	0	7.77
PM07	F10	Trp-Gly	TRP	GLY		128.27	313	3.09	114.84	291	2.55	208.958		117.17	304	0.09	93.62	268	0.09	195.607		6.14	14	0	5.51	12	0	9.4125		112.87	215	1.18	100.95	198	0	156.115		107.06	204	0.55	82.06	168	0	140.005		16.09	25	1	8.39
PM07	F11	Trp-Leu	TRP	LEU		92.3	173	0.73	92.77	166	3.64	128.833		121.04	221	0	100.14	189	0	157.795		8.4	15	0	11.01	20	0.55	13.3275		151.26	269	0.73	159.74	270	0	212.135		138.91	237	0	157.43	270	0.27	200.7		12.11	20	0	5.3
PM07	F12	Trp-Lys	TRP	LYS		94.43	145	22.09	93.68	143	24	95.9825		85.59	134	21.36	84.82	134	20	88.9225		36.48	43	22.27	35.53	42	25.09	15.5725		101.58	166	18.55	90.4	155	20.91	108.515		93.97	165	20.64	84.41	142	21.55	100.25		37.26	45	19.36	29.63
PM07	G01	Trp-Phe	TRP	PHE		23.03	34	9.18	33.05	48	20.18	19.84		28.43	40	13.18	25.86	45	10.09	23.1875		22.01	26	13.91	25.82	30	17.73	10.1375		100.05	268	6.64	106.33	242	16.55	167.5		106.25	257	11.64	117.48	280	12.55	178.088		21.95	28	6.09	9.44
PM07	G02	Trp-Ser	TRP	SER		191.99	349	2.18	168.98	324	1.55	256.627		185.57	346	2.09	148.98	311	1	246.343		15.31	22	1	14.54	21	0.27	17.5775		153.45	292	2.09	148.85	279	4.27	215.145		137.82	271	0	144.52	279	1.73	207.22		26.58	36	1.27	15.99
PM07	G03	Trp-Trp	TRP	TRP		16.32	29	0	11.54	21	0	19.465		12.83	23	0	12.04	21	0	17.2175		10.75	18	0	12.52	21	0	15.5675		28.53	50	0	28.42	51	0.09	39.4425		28.8	54	0	32.38	67	0.36	45.365		24.53	33	0.36	15.41
PM07	G04	Trp-Tyr	TRP	TYR		209.39	345	1	192.85	325	0	267.56		203.11	340	0.27	190.4	325	0.09	264.447		14.44	20	0.18	13.47	19	0	16.6375		184.54	326	1.09	180.77	310	1.09	249.238		182.4	317	2.64	188.56	315	1.73	248.555		26.64	35	1.36	18.74
PM07	G05	Tyr-Ala	TYR	ALA		271.4	381	1.91	250.47	358	0	314.262		256.95	368	0	243.98	354	0.09	305.688		15.32	26	3.55	11.37	21	0	16.6475		252.31	368	0.27	248.64	358	0	306.603		256	369	1	238.45	351	0	303.113		22.04	36	0.73	12.73
PM07	G06	Tyr-Gln	TYR	GLN		261.07	373	0.82	236.72	348	0	304.288		249.57	365	0.27	230.97	344	0	297.25		10.67	19	0	11.24	19	0	14.9775		247.55	362	0.36	244.08	349	0.27	300.342		246.12	356	0	242.23	349	0.27	298.202		20.55	30	0.36	13.82
PM07	G07	Tyr-Glu	TYR	GLU		184.03	282	0	173.46	272	0	227.873		177.4	280	0	175.59	277	0	227.498		2.91	6	0	3.08	7	0	4.7475		144.36	237	0	158.38	256	0	198.935		157.83	265	0	149.19	242	0	203.505		6.18	11	0	3.57
PM07	G08	Tyr-Gly	TYR	GLY		229.78	367	0	199.94	330	0	281.68		225.35	362	0.45	209.13	343	0.27	284.51		4.62	10	0	4.93	10	0	7.3875		214.78	364	0.18	211.53	345	0.45	283.512		218.76	362	0.73	217.02	349	0.09	286.285		13.29	20	2.09	4.21
PM07	G09	Tyr-His	TYR	HIS		183.83	363	1.45	175.57	349	0.09	267.08		170.02	359	0.27	163.97	346	0.64	259.293		14.35	23	0.82	10.43	17	0	15.785		180.6	352	0.27	190.93	347	2.09	266.452		197.87	354	1.27	182.33	334	0.45	266.19		28.23	41	1.18	14.87
PM07	G10	Tyr-Leu	TYR	LEU		156.66	268	5.09	134.74	239	2.36	195.875		118.96	204	1.64	107.75	198	2.73	154.993		16.66	24	2.91	14.06	20	0.55	16.95		130.56	303	2.27	140.2	296	1.73	215.44		120.81	284	0.09	143.09	296	1.36	210.25		23.52	32	2.73	19.52
PM07	G11	Tyr-Lys	TYR	LYS		53.71	90	1.82	58.62	92	3.09	71.1275		44.94	79	0.45	51.89	87	0.18	65.3925		12.01	17	0.91	12.49	18	0.82	14.01		59.14	99	0.64	63.04	106	1.36	80.795		64.48	106	0.36	51.81	87	0.27	77.0075		15.94	21	2	14.23
PM07	G12	Tyr-Phe	TYR	PHE		78.42	145	53.36	68.72	115	45.27	52.47		67.99	104	52.18	71.04	136	42.09	47.6225		61.35	65	54.36	51.75	56	42.82	9.935		79.91	134	47.45	76.07	118	39	58.77		63.12	86	38.45	110.97	225	42	81.0475		58.47	63	42.18	51.75
PM07	H01	Tyr-Trp	TYR	TRP		34.63	40	26.91	37.04	42	30.91	9.5075		37.21	43	32.36	36.55	42	28.45	9.285		32.37	37	27.73	31.38	35	26.64	6.7525		39.43	47	29.18	43.12	52	32.27	14.6625		41.47	49	30.91	38.63	51	27.82	15.66		35.35	40	29.27	35.99
PM07	H02	Tyr-Tyr	TYR	TYR		132.24	286	13.55	100.87	214	12.91	170.048		110.2	241	15.45	101.49	232	14.82	156.037		27.56	33	15.64	28.36	33	13.55	15.885		55.69	95	15	69.42	139	16.55	74.0025		59.65	111	14.64	97.41	228	16.27	108.56		39.07	51	15.36	31.84
PM07	H03	Val-Arg	VAL	ARG		185.32	349	11.91	159.38	321	12.09	241.675		205.52	361	11.73	176.56	347	9.45	261.93		19.28	25	7.36	19.6	25	8	14.54		40.62	71	10.27	47.9	91	12.27	51.36		37.81	60	10.09	65.36	154	12.27	68.1125		24.12	29	11.18	22.09
PM07	H04	Val-Asn	VAL	ASN		62.2	161	11.73	33.39	47	11	64.5325		65.93	192	12.64	59.24	153	9.27	106.588		23.8	30	11.18	24.61	30	9.09	16.9675		38.01	50	13	40.39	54	13.27	32.465		39.81	51	13.91	37.32	55	10.73	33.4625		33.81	41	12.27	22.24
PM07	H05	Val-Asp	VAL	ASP		19.77	28	3.55	19.96	35	3.73	22.0425		20.03	32	1.36	19.94	27	2.82	22.6525		13.04	18	1.91	13.97	22	1.09	15.2525		24.24	33	2.55	25.11	35	3.36	26.3825		27.03	36	4.27	24.05	35	3.64	26.565		21.5	28	3.73	15.76
PM07	H06	Val-Gly	VAL	GLY		25.48	37	3.82	22.47	31	3.64	25.2575		24.97	32	6.09	21.37	29	3.36	22.11		17.68	24	2	17.54	23	3	18.055		35.33	46	4.27	37.78	47	7.73	35.5275		30.67	42	0.64	40.85	52	8.45	36.835		28.16	35	3.55	21.64
PM07	H07	Val-His	VAL	HIS		14.07	19	0.82	13.84	20	0.36	16.1375		13.86	20	0.36	13.98	20	0	16.78		10.88	15	0	9.25	14	0	12.2825		27.76	36	0.55	29.34	39	0.82	32.34		34.03	45	0.45	23.56	32	0.09	33.3775		22.77	30	0.91	16.11
PM07	H08	Val-Ile	VAL	ILE		18.68	25	3.64	16.93	23	3.73	17.2175		16.17	22	1.36	20.43	28	3.55	19.195		15	22	2.09	16.03	22	2.64	16.3925		25.85	34	1.55	25.77	35	1.82	28.47		26	35	2.45	26.33	37	0.91	29.4025		24.26	32	2	13.94
PM07	H09	Val-Leu	VAL	LEU		26.03	60	3.36	30.1	76	2.91	44.8975		32.33	93	3.27	33.19	87	3.55	57.97		14.81	21	4.18	14.1	20	2.09	14.3425		24.85	37	2.64	34.22	44	7.45	29.9725		27.11	37	3.27	29.3	49	4.36	31.7875		15.75	22	2.09	14.27
PM07	H10	Val-Tyr	VAL	TYR		41.57	116	4.91	22.13	36	3.27	49.835		34.77	95	2.09	32.67	78	3.55	57.29		17.71	23	3.18	13.83	20	0.36	16.865		30.65	42	2.64	31.67	43	3.27	33.875		29.07	41	0.55	31.68	49	1.91	36.4575		27.83	37	3.45	21.34
PM07	H11	Val-Val	VAL	VAL		31.04	35	18.27	26.22	32	12.18	15.84		28.66	34	14.91	28.93	36	9.55	19.6675		30.92	35	16.45	23.25	29	7.45	17.5925		39.96	51	11.55	35.99	43	12	30.7125		35.08	44	11.73	42.18	53	13.64	30.88		38	45	14.09	26.09
PM07	H12	g-Glu-Gly	GLU (g-)	GLY		61.97	105	27.91	59.75	96	27.91	52.77		71.51	134	27.27	64.22	113	27.91	68.0925		65.33	116	31.82	63.66	106	31.82	55.9275		196.03	354	27.36	201.66	355	27.27	249.357		197.09	353	26	199.56	356	30.45	248.188		188.27	339	26.18	64.64
PM08	A01	Background				69.55	86	6.55	73.72	93	8.82	72.8825		67.79	85	9.27	76	96	9	72.0625		66.47	83	10.18	68.01	86	3.64	68.96		137.74	171	7.91	123.62	151	10.82	136.475		116.71	144	12.55	118.29	148	7	121.975		109.56	134	14.09	81.01
PM08	A02	L-Glutamine	GLN			281.27	373	4.55	261.33	354	2.55	313.85		280.15	371	6.09	257.74	352	2.82	310.767		253.16	345	3.55	256.35	345	2.45	296.877		292.52	382	3.55	281.67	364	4.82	325.863		279.25	370	3.18	278.19	366	3.91	319.815		282.41	373	3.55	225.71
PM08	A03	Ala-Asp	ALA	ASP		16.17	22	1.91	22.51	31	2.73	20.6		17.53	24	3.64	15.74	22	2	16.9975		18.72	25	1.91	17.62	24	0.64	20.06		27.26	37	2.73	30.95	43	1.91	32.2325		30.49	41	2	34.27	47	3.27	35.555		28.76	37	3.18	23.91
PM08	A04	Ala-Gln	ALA	GLN		110.09	147	10.64	244.26	341	5.55	202.493		39.05	50	8.73	32.44	44	5.55	34.2325		31.52	39	4.91	31.59	39	7.55	29.0475		70.93	95	7	66.08	92	4.18	75.4125		62.28	84	6.91	72.75	108	6.73	74.9375		52.89	64	8.45	44.02
PM08	A05	Ala-Ile	ALA	ILE		78.2	145	6.91	82.61	160	2.36	111.817		38.23	49	8.91	37.14	51	5.73	36.5225		34.12	43	5.36	34.08	43	6	32.87		78.45	101	6.91	71.16	92	4.27	80.0625		69.26	89	9.36	75.22	100	7.64	74.87		72.26	84	12.36	55.39
PM08	A06	Ala-Met	ALA	MET		216.43	311	9.73	195.33	280	11.09	240.28		152.84	325	9.55	119.39	286	5.64	213.213		37.98	48	4.45	39.28	46	6.73	37.225		134.86	233	9.73	120.99	225	7.18	170.007		102.45	181	7.64	139.39	283	6.18	169.55		76.09	91	12.18	56.25
PM08	A07	Ala-Val	ALA	VAL		37.93	49	4.45	42.07	57	2.55	43		32.88	44	2.27	30.5	42	3.91	34.255		33.83	44	2.27	34.15	44	3.82	35.95		77.53	101	4.18	70.59	93	2.73	82.075		65.93	86	3	74.82	106	2.09	80.6425		29.44	39	2.55	51.58
PM08	A08	Asp-Ala	ASP	ALA		16.3	22	2.73	18.47	27	1.18	18.9875		16.39	22	2.09	14.98	21	2	16.5475		17.41	23	0.91	20.56	25	5.36	18.3575		22.29	29	3.18	26.12	35	3	25.0125		23.41	32	1.73	25.22	35	2.73	26.6775		22.64	30	1.64	21.73
PM08	A09	Asp-Gln	ASP	GLN		26.4	34	3.27	26.55	36	1.27	28.4675		24.74	32	1.55	26.65	36	0.45	28.8475		25.55	34	0.64	23.49	31	1.09	27.645		46.56	61	0.45	39.42	52	1.64	48.7		44.14	56	3.64	41.73	55	1.64	46.5775		39.54	52	1.18	31.58
PM08	A10	Asp-Gly	ASP	GLY		23.53	30	1.82	29.68	38	1.91	28.4375		24.5	32	2	25.72	34	2.09	27.01		24.06	32	1.55	25.71	33	3.18	26.3275		51.45	66	1.55	46.53	60	1.91	54.265		45.48	58	2.91	49.69	64	3.36	51.1575		46.23	58	2.36	36.32
PM08	A11	Glu-Ala	GLU	ALA		30.98	40	7.27	29.94	39	7.09	27.8		33.09	55	2.73	34.13	44	4.82	37.78		24.72	32	5.27	27.74	35	5.64	24.41		46.84	63	3.18	38.97	52	4.09	46.5675		38.34	51	4.55	41.71	58	3.91	43.0325		37.48	50	2.73	31.82
PM08	A12	Gly-Asn	GLY	ASN		268.89	364	33.82	248.89	341	40.91	268.33		71.39	83	36.18	89.46	121	42.82	51.7125		59.3	69	41.73	64.56	72	42.27	24.215		135.96	165	37.09	95.16	114	45.36	86.305		99.54	120	32.45	101.89	126	64.09	63.5875		91.02	107	34.73	77.2
PM08	B01	Gly-Asp	GLY	ASP		18.37	25	1	25.52	34	2.36	24.0425		20.14	29	2.55	16.05	22	1.09	19.9775		18.94	26	0.91	17.24	25	0.36	21.16		40.45	54	1.18	38.56	51	1.09	44.8675		33.38	45	0.36	33.27	46	0.27	39.0975		37.4	49	2.36	27.57
PM08	B02	Gly-Ile	GLY	ILE		76.51	169	1.09	89.14	184	0.09	129.072		23.85	34	1.09	24.68	34	0.18	28.4975		25.3	35	0	25.36	35	0.18	30.075		51.32	73	0.09	57.27	78	0.82	64.4425		49.88	70	0	56.72	84	0.64	64.83		44.27	58	0	37.42
PM08	B03	His-Ala	HIS	ALA		125.72	229	0.18	180.64	315	0	212.5		137.33	241	1.73	127.25	229	0	182.78		14.55	22	0	13.87	21	0	17.855		211.48	337	0	220.54	332	0.27	275.12		233.85	354	0.55	223.03	337	0	286.695		35.24	48	0.27	24.8
PM08	B04	His-Glu	HIS	GLU		215.1	354	5.45	236.63	359	3.36	286.777		219.2	360	6.55	203.55	341	0.55	277.387		25.17	36	1.36	21.07	30	1.09	26.835		239.94	366	11.55	238.67	353	3.36	291.947		246.54	361	8.27	237.13	349	3.09	292.738		35.71	53	4.91	28.8
PM08	B05	His-His	HIS	HIS		36.95	49	0.82	43.16	58	0.73	46.0025		33.66	48	0.64	36.82	49	0.64	41.23		24.62	35	0	25.45	34	0	29.7675		78.28	108	1.55	83.82	113	1.27	94.365		80.42	113	2.27	90.03	127	1.27	100.843		52.26	68	1	35.04
PM08	B06	Ile-Asn	ILE	ASN		202.05	367	0.09	203.3	355	0.09	281.748		186.7	363	0	168.08	351	0	267.195		28.98	39	0	28.71	42	0	34.6725		139.32	320	0	136.53	313	0	227.213		144.74	346	0	165.48	354	0	252.555		54.66	73	0.27	42.4
PM08	B07	Ile-Leu	ILE	LEU		152.36	308	1.27	133.51	269	0.09	215.037		143.15	310	0.64	113.01	262	0.18	206.63		32.55	44	0.91	32.85	45	0.36	37.965		163.06	308	0.82	147.09	291	0	226.877		147.11	290	1.27	161.17	313	0	227.185		78.07	98	1.73	52.85
PM08	B08	Leu-Asn	LEU	ASN		260.32	346	0	252.26	341	0.36	299.715		263.1	351	0.09	248.3	342	0	301.055		22.55	33	0.18	20.26	30	0	26.3625		245.02	352	0	251.23	347	0	298.812		246.87	347	0.91	249.15	344	0	296.3		47.43	63	0.09	35.61
PM08	B09	Leu-His	LEU	HIS		116.54	205	0.64	148.92	276	0	186.295		114.21	211	0	95.4	171	0	147.903		17.61	26	0	20.81	31	0.09	23.81		177.23	321	0	175.01	313	0.64	246.24		180.76	328	1.09	188.35	327	1.73	254.618		45.58	63	0.36	29.53
PM08	B10	Leu-Pro	LEU	PRO		60.18	130	5.82	61.34	125	4.27	89.085		53.38	110	4.36	55.9	114	3.18	79.55		38.65	56	1.45	27.23	34	2.45	37.02		58.16	88	4.09	64.68	96	4.64	72.345		58.71	87	5.36	69.11	113	4.73	76.91		56.26	71	3.18	43.68
PM08	B11	Leu-Tyr	LEU	TYR		133.92	231	9.36	158.29	275	8.82	190.463		154.41	273	8.73	64.67	105	6	141.905		17.57	25	4.45	23.33	30	11.18	16.16		137.03	296	5.18	152.78	292	6.91	213.407		139.15	286	9.82	147.72	269	4.55	203.282		31.1	40	5	25.18
PM08	B12	Lys-Asp	LYS	ASP		149.95	214	37.91	144.2	203	52.09	132.787		151.55	221	39.55	138.63	199	47.91	133.815		60.93	70	46.55	62.74	72	47.36	19.4625		157.78	232	46.27	134.1	197	60.91	126.63		139.76	206	44.18	143.76	216	51.73	128.425		81.27	94	45.27	77.06
PM08	C01	Lys-Gly	LYS	GLY		83.82	135	0.09	85.41	136	2.64	108.692		58.17	100	1.36	68.85	117	0	85.325		26.62	37	0.09	29.51	39	0	32.9875		106.14	179	0.18	104.26	176	0.18	141.17		103.76	175	0.18	110.98	193	1.45	144.87		43.64	58	0.64	33.96
PM08	C02	Lys-Met	LYS	MET		68.45	104	0	99.68	147	0.27	104.647		78.06	119	0.64	63.64	96	0.36	88.675		18.24	25	0.45	17.39	23	0.36	20.5025		57.5	85	0.45	69.6	104	0.18	78.71		65.52	102	0.36	65.68	96	0.27	81.985		29.09	38	1.27	26.61
PM08	C03	Met-Thr	MET	THR		32.8	44	0	29.19	41	0	36.7475		29	42	0	28.28	40	0	34.82		20.09	30	0	23.62	32	0	26.4275		62.82	82	0.27	52.8	71	0	67.02		46.98	62	0.45	56.88	81	0	61.49		48.73	64	0	32.61
PM08	C04	Met-Tyr	MET	TYR		193.38	338	1.09	169.49	338	2.55	257.897		203.71	354	0	185.24	341	0.09	270.942		16.67	24	0.45	18.25	24	0.73	20.14		129.81	345	0	153.01	339	1.82	240.795		130.1	316	1.09	163.48	339	0	236.6		39.17	51	2.27	32.11
PM08	C05	Phe-Asp	PHE	ASP		261.97	359	3.09	251.78	354	0.27	305.007		258.04	355	4.09	245.7	350	0.55	299.865		28.95	39	1	25.91	34	0.09	31.42		205.01	344	2.27	224.21	348	1.27	278.535		218.11	350	1.55	208.28	316	0.18	272.233		43.54	55	0.91	31.95
PM08	C06	Phe-Glu	PHE	GLU		275.35	359	2.45	254.68	340	4.09	303.988		269.21	357	6.55	257.5	350	0.45	304.928		32.04	41	7.27	27.81	36	1.55	29.8025		265.72	359	3.82	256.27	342	2.36	302.658		249.25	337	6.09	256.43	344	1	293.125		61.85	76	9.27	44.46
PM08	C07	Gln-Glu	GLN	GLU		44.48	82	0	47.62	100	0	68.525		32.65	51	0	32.07	49	0	41.18		23.13	34	0	25.04	37	0	29.7925		66.39	119	0	58.37	98	0	85.44		60.46	116	0	70.57	138	0	96.2575		47.68	68	0	38.82
PM08	C08	Phe-Met	PHE	MET		206.24	329	0	190.72	303	0.18	257.15		200	315	0.09	185.15	296	1.18	248.403		18.56	28	0.09	25.8	35	1.18	26.205		190.33	335	1.91	197.16	324	1.45	259.942		180.75	318	0.18	148.71	266	0.18	228.185		56.05	71	0.64	34.77
PM08	C09	Phe-Tyr	PHE	TYR		85.44	281	1.36	81.67	258	2.45	174.623		80.32	278	1	75.13	255	1.09	171.067		16.6	25	3	15.04	24	2.09	17.615		99.36	263	0.82	117.95	283	4	188.417		111.76	279	4.18	133.99	303	0.91	204.393		31.99	46	0.36	21.82
PM08	C10	Phe-Val	PHE	VAL		190.64	305	0.18	196.42	306	0	249.425		197.41	307	0.55	180.77	284	0	242.02		22.76	35	0	25.13	36	0	29.7225		186.78	313	0.18	203.69	323	0	256.527		176.51	298	0	204.58	321	0	250.023		57.81	74	0	44.02
PM08	C11	Pro-Arg	PRO	ARG		38.52	83	1.45	81.17	206	2.55	100.172		49.57	107	3.64	38.75	77	0.82	65.85		19.43	26	2.64	18.75	26	1.09	20.68		81.4	170	2.45	107.79	263	1.36	153.643		98.49	266	3.55	127.12	324	0.09	202.083		38.47	51	3.27	31.02
PM08	C12	Pro-Asn	PRO	ASN		62.64	77	25.73	62.99	81	29.18	43.4525		60.08	76	26.27	68.22	85	29.09	44.645		51.14	61	26.09	52.28	62	26.45	30.335		97.48	121	26	76.06	94	25.55	71.36		70.91	87	26.82	80.46	106	30.36	57.5025		72.93	86	25.91	63.04
PM08	D01	Pro-Glu	PRO	GLU		18.4	24	9.36	25.84	33	10.73	15.265		20.43	27	8.64	16.47	25	7.55	14.13		17.69	25	6	19.17	26	5.45	16.24		40.72	53	5.45	39.1	51	5.45	40.505		37.75	49	8.27	39.04	52	4.73	37.9475		35.7	46	8.45	26.32
PM08	D02	Pro-lle	PRO	ILE		36.94	49	0.36	42.55	60	0.36	46.7625		39.7	54	2.91	44.35	62	0.64	48.2375		32.55	42	0.91	34.26	46	0	38.2475		86.16	126	0.09	81.68	118	0.09	102.87		74.17	109	0.27	98.36	165	0.45	111.272		59.29	78	0.27	48.98
PM08	D03	Pro-Lys	PRO	LYS		11.47	19	0.73	13.5	23	0.18	16.2875		8.48	17	0.09	9.56	18	0	13.215		7.57	16	0.09	9.32	17	0	12.4275		18.25	33	0.36	23.44	38	0.09	27.9475		21.06	36	0.36	22.55	37	0.64	28.6525		18.06	27	0.73	11.23
PM08	D04	Pro-Ser	PRO	SER		29.93	40	6.45	37.46	56	2.45	36.3975		28.22	40	1.27	28.31	44	1	33.9975		29.23	41	1.64	30.76	40	2.91	32.9725		60.75	82	2.82	51.59	71	2.09	63.88		52.14	72	1.55	56.02	79	1.82	63.105		49.62	65	1.64	36.25
PM08	D05	Pro-Trp	PRO	TRP		19.72	32	0.36	27.39	45	5	28.3475		23.21	36	3	15.34	25	1.55	22.6125		22.83	32	9.73	20.69	30	4.45	19.29		23.41	39	0.09	29.58	43	0.18	33.6125		30.51	46	5.73	34.62	51	5.55	34.8925		27.42	41	2	25.28
PM08	D06	Pro-Val	PRO	VAL		36.81	48	0	36.93	53	0.09	43.64		35.16	50	0	43.63	63	0	47.9475		24.61	33	0	25.16	33	0	28.9425		97	129	0	69.89	93	0	97.2225		65.53	87	0	64.29	95	0	77.955		69.19	85	0.18	47.45
PM08	D07	Ser-Asn	SER	ASN		183.04	282	0	183.25	287	0	233.822		17.49	27	0	11.85	18	0	18.585		16.35	25	0	17.39	26	0	21.185		47.22	75	0	52.07	84	0	64.5725		46.86	78	0	65.14	136	0	81.5		34.78	52	0	22.72
PM08	D08	Ser-Asp	SER	ASP		21.32	30	0.27	27.87	38	0.64	28.8425		21.58	31	0	23.36	33	0	27.235		19.38	27	0	18.56	24	0.18	22.145		49.58	69	0	42.42	59	0	55		38.56	52	0	47.56	70	0	52.03		38.05	51	0	29.95
PM08	D09	Ser-Gln	SER	GLN		165.31	234	0	193.54	277	0	217.463		19.59	33	0.09	10.84	16	0	19.8125		15.76	23	0	15.58	21	0	18.835		48.82	79	0	50.89	89	0	66.9275		43.27	76	0	62.2	123	0	76.1175		34.97	46	0	26.2
PM08	D10	Ser-Glu	SER	GLU		21.56	32	0	26.15	38	0	29.4275		20.69	31	0.27	21.96	32	0	26.2775		17.08	26	0	20.22	30	0	23.325		42.23	60	0.73	37.33	53	0.82	47.365		34.41	50	0.09	35.01	54	0	43.31		35.85	49	0.55	23.35
PM08	D11	Thr-Asp	THR	ASP		26.66	61	1.73	27.44	39	4.82	35.25		25.54	36	6.27	22.8	36	3.64	25.13		22.52	32	1.73	24.6	37	7.64	24.345		46.78	63	7.64	42.85	61	3.09	48.0425		39.51	56	5.91	47.41	68	6.64	46.455		40.89	55	2.45	31.11
PM08	D12	Thr-Gln	THR	GLN		47.54	59	19.55	52.34	65	24.73	33.83		49.49	61	25.27	48.08	59	22.09	30.7125		45.62	54	26.45	40.23	49	19.91	24.0325		65.44	87	23.73	63.34	90	22.27	53.445		61.15	85	24.64	69.14	100	25.91	53.5475		53.85	65	26.09	52.02
PM08	E01	Thr-Phe	THR	PHE		23.98	31	3.45	26.73	43	3.18	27.8625		25.49	38	4.55	23.4	31	3.09	25.6525		22.67	31	3.27	25.99	34	5.27	24.145		54.53	74	1.91	60.99	87	3.64	66.355		57.47	81	6.64	56.99	89	2.45	66.57		47.01	59	4.36	37.93
PM08	E02	Thr-Ser	THR	SER		19.21	29	0.09	32.64	59	0	34.9175		22.02	32	0.09	13.64	23	0	22.62		23.04	32	0.18	26.04	37	0	29.43		41.95	61	0	51.96	74	0.18	57.1375		52.84	79	0	61.93	103	0	74.1925		42.36	56	0	33.18
PM08	E03	Trp-Val	TRP	VAL		241.4	344	0.09	233.89	334	0.18	288.188		225.44	333	0	212.96	326	0.09	274.305		32.78	47	0	37.97	52	0	42.4375		234.03	333	0.09	233.12	330	0.36	282.312		242.65	344	0.18	226.49	326	0.36	284.515		77.76	101	0.18	56.7
PM08	E04	Tyr-Ile	TYR	ILE		193.02	324	0.09	181.25	301	0.45	249.548		192.7	323	0	173.17	296	0	246.218		11.58	17	0	11.2	16	0	13.945		160.49	326	0	172.07	316	0.64	243.32		164.59	325	0.09	175.55	311	0.09	243.945		23.14	30	0.45	18.01
PM08	E05	Tyr-Val	TYR	VAL		227.37	357	1.36	209.27	330	0.73	279.865		208.85	339	0	202.5	328	0	269.587		13.01	22	0.73	16.95	25	1.09	18.33		97.12	179	0.55	184.92	314	1.18	192.895		178.9	318	1.45	195.2	322	0	252.8		24.05	33	0.18	16.62
PM08	E06	Val-Ala	VAL	ALA		111.94	236	0	108.14	236	0.55	172.745		86.65	247	0.55	82.54	242	0	164.273		18.55	26	0.09	20.85	31	0.18	23.965		69.21	129	0.55	67.57	125	0.18	97.33		54.91	95	0.09	82.99	180	0.45	102.955		42.47	57	0	30.53
PM08	E07	Val-Gln	VAL	GLN		26.63	61	0	66.5	213	0	91.7825		55.93	182	0	76.03	252	0	141.49		13.65	20	0	16.3	22	0	17.9875		63.18	122	0	50.29	97	0	83.1175		53.37	104	0	65.14	154	0	94.1275		27.59	36	0	23.86
PM08	E08	Val-Glu	VAL	GLU		29.91	75	0.27	19.95	37	0.09	40.285		24.39	56	0.18	21.94	38	0	34.9925		12.54	18	0.64	13.66	19	0	15.48		34.76	51	0	30.47	47	0.45	40.5825		26.61	41	0	32.35	55	0	38.74		24.91	35	0	17.72
PM08	E09	Val-Lys	VAL	LYS		17.46	30	0	26.96	39	0.27	28.22		20.89	31	2.18	21.14	34	0.27	25.5325		18.46	29	2.09	21.25	31	1.18	23.2925		60.37	90	0.82	55.65	81	3	69.845		52.63	78	1.55	55.44	85	0.91	66.5375		51.15	69	0.27	33
PM08	E10	Val-Met	VAL	MET		103.61	267	2	93.99	211	2.82	166.49		130.36	320	3.91	114.84	298	7.45	210.12		22.67	32	1.09	27.07	37	6.09	26.095		91.98	212	4.91	103.86	247	7.55	157.48		79.95	180	3.55	132.19	315	4.18	172.92		52.86	68	3.09	33.71
PM08	E11	Val-Phe	VAL	PHE		37.59	49	0.45	39.57	52	1.64	43.495		34.41	47	0.36	45.97	62	0.45	46.94		33.11	43	0.82	33.33	43	0.36	37.52		82.55	108	1.09	69.86	91	0	87.3075		60.32	81	0.73	68.33	96	0.09	76.0025		68.08	86	3	52.52
PM08	E12	Val-Pro	VAL	PRO		33.45	41	20.82	39.1	46	23.18	17.8875		34.08	40	20.18	31.14	39	17.18	17.375		39.51	47	17.73	37.99	46	18.18	24.67		51.83	63	18.27	54.33	69	19.36	40.725		51.69	64	16.64	58.56	74	20.18	43.6525		56.61	69	16.64	46.79
PM08	F01	Val-Ser	VAL	SER		110.89	286	3.45	94.12	242	1.45	180.803		126.38	303	6.82	100.02	248	3.09	189.395		17.68	24	3.09	19.82	26	4.45	18.105		47.44	69	0.45	48.7	73	2.91	57.855		45.31	64	3.91	54.48	90	1.45	60.7675		37.27	47	5.73	27.38
PM08	F02	b-Ala-Ala	ALA (b-)	ALA		27.35	41	0.18	30.03	42	0	35.005		28.62	39	0.09	22.71	32	0	30.5375		24.94	35	0	26.36	38	0	31.075		71.22	93	0	62.91	81	0.45	76.8075		63.75	84	0.09	62.05	82	0	72.905		57	73	0.36	38.82
PM08	F03	b-Ala-Gly	ALA (b-)	GLY		13.99	22	0	19.29	31	0	21.57		14	23	0	14.38	24	0	18.845		14.92	25	0	16.37	25	0	20.3225		47.32	63	0	44.32	60	0.09	53.615		44.6	63	0	39.4	54	0	50.25		44.21	59	0	24.08
PM08	F04	b-Ala-His	ALA (b-)	HIS		7.7	14	0	16.75	27	0.64	16.0425		16.03	26	4.18	10.94	20	0	16.1525		22.78	29	6.82	15.71	21	0.27	18.5775		29.59	41	1.73	28.3	41	2.64	32.7875		31.88	46	3.18	26	38	0.09	33.835		33.01	44	4.45	29.89
PM08	F05	Met-b-Ala	MET	ALA (b-)		15.31	27	0.27	19.4	31	0	23.0425		18.49	30	1.73	16.74	27	0.09	22.1475		24.65	34	2.82	21.38	32	0.09	26.5525		28.82	65	0	50.35	127	0.09	67.7475		42.02	95	1.09	60.01	169	0	90.9625		27.72	42	0.64	22.82
PM08	F06	b-Ala-Phe	ALA (b-)	PHE		38.14	57	0.09	37.93	52	2	45.2225		36.22	46	3.36	32.69	44	0	38.0475		29.47	39	0.55	28.59	38	0.09	33.445		70.69	91	0.45	58.06	74	0.91	72.7575		55.59	72	2.27	59.41	78	0.09	65.07		61.66	80	0	42.93
PM08	F07	D-Ala-D-Ala	ALA (D-)	ALA (D-)		10.12	16	0	21.68	30	0.36	19.27		13.7	21	0.36	14.4	22	0	17.595		21.19	30	0.64	17.25	25	0	23.04		43.02	57	0	34.76	46	0	45.195		39.45	54	0.18	39.86	54	0.55	46.4625		42.19	55	0.36	28.63
PM08	F08	D-Ala-Gly	ALA (D-)	GLY		10.43	19	0	13.5	23	0	16.4825		10.82	20	0.27	12.97	23	0	16.5625		10.94	18	0.55	12.67	21	0	15.3775		27.92	41	0	20.94	31	0.55	29.94		24.26	36	0.09	22.64	34	0.09	29.135		28.1	41	0	21.23
PM08	F09	D-Ala-Leu	ALA (D-)	LEU		35.47	69	0	39.42	73	0	54.2225		15.75	27	0	15.76	24	0	20.6275		19.81	32	0	23.5	35	0	27.5775		14.34	27	0	44	63	0	37.085		44.61	64	0	43.75	62	0	53.59		50.05	70	0	33.18
PM08	F10	D-Leu-D-Leu	LEU (D-)	LEU (D-)		18.38	27	0.36	54.03	76	0	43.6725		33.54	49	0.55	16.32	26	0	30.94		52.78	71	0.64	65.35	87	0.27	68.5775		120.07	156	0	119.27	154	0.09	137.29		116.14	152	0.27	109.52	144	0.55	130.005		143.68	183	0.18	83.79
PM08	F11	D-Leu-Gly	LEU (D-)	GLY		23.62	32	2.91	34.02	46	2.64	31.135		26.51	36	2.82	24.24	35	6.45	25.8025		31.88	44	2	34.19	46	3.55	36.2425		63.65	85	2.09	61.63	80	2.55	70.25		59.33	79	2.55	55.99	77	0.18	66.465		68.39	88	1.18	52.82
PM08	F12	D-Leu-Tyr	LEU (D-)	TYR		42.22	52	14.91	54.95	70	12.82	40.9275		53.72	68	13.82	38.94	50	13.09	39.21		55.72	71	11.82	60.32	74	16.09	51.305		97.01	123	11	90.11	107	16.45	90.555		81.9	106	10	84.31	106	9.82	84.6425		96.3	122	13.36	73.72
PM08	G01	g-Glu-Gly	GLU (g-)	GLY		28.35	62	5.55	33.71	74	3.64	44.92		36.1	86	5.27	27.77	68	2	50.8325		45.69	93	4.09	40.81	87	6	61.58		183.25	336	1.09	187.37	335	1.27	259.225		188.34	336	2.91	191.65	338	3	260.543		177.73	326	6.73	51.17
PM08	G02	g-D-Glu-Gly	GLU (g-D-)	GLY		5.79	11	0	7.9	14	0	9.6725		8.34	14	0.18	3.81	9	0	8.6975		10.15	17	0	9.38	16	0	13.1325		18.54	27	0	16.6	25	0	21.785		18.97	28	0.09	18.47	29	0	23.565		18.85	27	0.36	11.81
PM08	G03	Gly-D-Ala	GLY	ALA (D-)		17.57	23	1.09	20.21	29	0	21.9		19.31	27	0.64	13.06	20	0	19.5225		18.19	25	0.09	18.32	25	0	21.5825		55.22	72	0.09	43.81	57	0.09	56.9175		50.43	65	0.09	46.61	61	0	55.715		46.98	60	0.64	30.55
PM08	G04	Gly-D-Asp	GLY	ASP (D-)		7.61	12	0.09	11.42	17	0	11.9625		11.58	17	0.18	5.23	9	0	10.6125		15.75	22	0	14.05	20	0	17.95		26.99	36	0	29.34	40	0.18	32.9925		29.93	39	0	27.18	36	0	33.0275		28.96	37	0.27	20.18
PM08	G05	Gly-D-Ser	GLY	SER (D-)		16.78	32	0	13.3	26	0	22.02		16.36	31	1.36	14.76	27	0	21.6		19.65	32	0	16.78	31	0	24.8575		35.4	54	0	31.61	47	0	42.0025		35.15	51	0.09	31.03	49	0	41.5		28.59	46	0	21.69
PM08	G06	Gly-D-Thr	GLY	THR (D-)		13.46	21	0.36	22.33	33	0	22.2675		19.63	28	0.91	13.26	21	0	20.0175		26.45	36	0.64	22.7	33	0	29.2175		56.15	75	1.18	48.83	63	0.45	59.93		48.05	66	0.45	46.46	63	0.09	55.6075		45.11	61	0	31.48
PM08	G07	Gly-D-Val	GLY	VAL (D-)		5.5	10	0	4.03	8	0	6.8825		4.86	9	0	6.6	11	0	7.865		3.79	8	0	4.27	9	0	6.265		17.62	25	0	13.81	19	0	18.8575		14.15	21	0	11.88	18	0	16.2575		16.42	23	0	11.11
PM08	G08	Leu-b-Ala	LEU	ALA (b-)		12.85	20	0	18.07	28	0	19.73		15.87	25	0.27	11.94	20	0	18.0675		20.51	32	0	19.49	29	0	25.25		50.91	81	0	47.95	80	0	64.965		50.93	77	0	56.2	104	0	72.0325		48.3	66	0	30.35
PM08	G09	Leu-D-Leu	LEU	LEU (D-)		55.48	80	0	53.43	76	0	66.2275		58.17	82	0	55.96	82	0	69.5325		43.47	65	0	50.69	75	0	58.54		87.45	122	0	73.19	105	0	96.91		78.13	109	0	66.05	98	0	87.795		82.65	116	0	50.81
PM08	G10	Phe-b-Ala	PHE	ALA (b-)		18.3	28	0	20.43	30	0	24.1825		18.6	29	0	30.4	45	0	30.75		18.06	28	0	19.42	29	0.09	23.575		76.58	124	0	50.99	85	0.09	84.0975		53.79	87	0	62.11	122	0	81.225		46.5	62	0	25.36
PM08	G11	Ala-Ala-Ala	ALA	ALA	ALA	23.22	31	1.27	32.56	44	0.73	31.695		26.69	37	0.82	27.14	38	0.18	31.7075		29.04	38	0.45	26.02	34	0.18	31.45		75.45	106	0.09	60.45	85	0	81.68		63.62	87	0.64	67.89	104	0.09	80.2625		56.19	70	0.27	38.65
PM08	G12	D-Ala-Gly-Gly	ALA (D-)	GLY	GLY	44.18	53	15.82	41.23	52	8.18	35.6025		40.87	50	11	42.77	53	10.82	35.75		42.13	53	9.18	44.44	54	11.91	37.8475		86.88	108	9.82	64.31	80	12.09	73.8425		63.78	80	9.73	63.56	79	12.45	60.495		63.68	81	10.73	53.29
PM08	H01	Gly-Gly-Ala	GLY	GLY	ALA	142.37	271	4.27	137.7	244	4.18	194.542		31.62	41	8	24.79	34	3.09	27.3075		37.49	48	4.55	35.28	46	4.45	37.1925		67.51	88	3	65.37	88	1.36	75.04		72.05	94	6	65.97	92	3.64	76.185		59.06	74	10.36	44.31
PM08	H02	Gly-Gly-D-Leu	GLY	GLY	LEU (D-)	17.23	25	0.64	29.13	40	0.45	27.295		20.45	28	0.82	18.17	27	0	22.995		28.42	39	0.27	25.03	35	0	31.7275		40.54	54	1.27	42.97	58	0.45	48.0175		42.54	56	1.55	44.23	60	0.64	49.5975		38.89	51	1.27	35.17
PM08	H03	Gly-Gly-Gly	GLY	GLY	GLY	32.61	42	0.91	33.87	47	0	38.415		32.59	40	4.36	31.74	41	2.73	32.7875		28.54	38	0.55	26.66	36	0.91	31.57		69.31	86	5.36	63.41	78	4.55	69.225		65.39	82	3.91	59.63	76	1.09	68.255		58.53	73	1.91	42.72
PM08	H04	Gly-Gly-Ile	GLY	GLY	ILE	75.96	164	8.64	78.81	170	0.91	117.418		34.06	42	6.18	31.99	40	7.64	30.1025		34.91	44	3.82	33.99	43	5.09	34.52		73.32	91	7.55	72.46	92	10.55	73.145		71.48	90	4.09	70.76	91	5.45	76.04		62.92	77	2.27	52.72
PM08	H05	Gly-Gly-Leu	GLY	GLY	LEU	141.15	256	0.64	128.42	223	0	186.822		29.96	39	0.82	28.17	39	2	32.6225		33.14	42	2.64	31.07	41	1.27	34.8475		69.23	87	3.82	67.5	86	2.45	74.2975		71.59	91	2.27	68.3	91	1.09	78.7925		61.82	77	1	46.74
PM08	H06	Gly-Gly-Phe	GLY	GLY	PHE	13.2	20	0.55	11.24	19	0.27	15.45		14.68	20	1.18	10.78	17	0.45	14.8		13.88	19	0.27	11.65	16	1.82	14.0875		19.28	27	1.18	23.69	32	1	24.4025		23.36	32	1.36	23.85	33	0.09	27.3275		17.8	25	0.45	15.99
PM08	H07	Val-Tyr-Val	VAL	TYR	VAL	110.32	187	5.36	104.3	178	0.64	141.905		97.9	158	3.64	88.71	148	1	120.832		19.86	27	3.27	21.81	29	1.27	22.1475		89.19	195	1.18	104.37	213	0.55	149.525		92.71	202	3	119.94	234	2.45	159.438		42.68	54	7.09	29.35
PM08	H08	Gly-Phe-Phe	GLY	PHE	PHE	57.34	125	29.91	47.65	78	26.45	48.8175		43.69	74	24.73	52.83	80	49.18	25.675		40.74	51	35.09	48.63	56	42.36	10.3675		46.63	66	20.91	108.66	129	80	37.1175		54.78	74	27.82	72.01	126	21.45	57.0625		40.73	53	0.09	52.75
PM08	H09	Leu-Gly-Gly	LEU	GLY	GLY	22.89	31	0.09	22.11	32	0	26.955		23.34	32	0.09	24.37	34	0.09	28.3375		22.85	32	0	22.04	30	0	26.7225		71.22	115	0.18	61.31	100	0.09	86.7475		66.94	102	0.36	78.35	155	0	100.392		43.53	57	0	34.01
PM08	H10	Leu-Leu-Leu	LEU	LEU	LEU	200.41	311	1.18	197.4	303	0	252.363		199.66	310	0.18	176.65	282	0.27	241.852		107.03	190	0.64	100.12	197	0.55	147.942		210.43	329	1.09	216.68	327	0	270.233		225.81	340	0.09	220.47	332	0	279.525		118.53	147	0.55	92.52
PM08	H11	Phe-Gly-Gly	PHE	GLY	GLY	24.8	34	5.18	27.7	39	0	28.785		30.03	39	6.91	26.98	37	6.27	26.6625		28.05	37	0.73	32.27	41	6.18	31.125		71.12	114	4.82	64.94	115	0.36	88.675		65.43	103	3.91	80.46	150	9.91	92.8125		52.31	65	7.18	44.88
PM08	H12	Tyr-Gly-Gly	TYR	GLY	GLY	27.4	33	15.91	24.79	33	9.27	16.9575		25.75	33	12.36	25.53	32	15.82	14.98		27.5	35	7.73	27.73	34	14.18	20.1025		32.26	40	12.91	36.54	47	12.45	26.27		39.28	49	14.36	39.63	52	13	31.2975		35.41	43	12.36	33.42
[truncated: 24 more columns]
